# Supplementary material for: Tumor-infiltrating lymphocyte enrichment predicted by CT radiomics analysis is associated with clinical outcomes of non-small cell lung cancer patients receiving immune checkpoint inhibitors
Source: Front Immunol. 2023 Jan 5;13:1038089. doi: 10.3389/fimmu.2022.1038089 (PMC9844154; doi:10.3389/fimmu.2022.1038089)
Supplement: Supplementary file 2 [file Table_1.xlsx]

## Sheet: Feature Index
Supplementary Table 1. List of extracted radiomic features
Total	Type	Number of feature	Feature name	Abbr.	etc
1	First Order Features	1	Energy
2		2	Entropy
3		3	InterquartileRange
4		4	Kurtosis
5		5	Maximum
6		6	Mean
7		7	MeanAbsoluteDeviation	MAD
8		8	Median
9		9	Minimum
10		10	Percentile_10
11		11	Percentile_90
12		12	Range
13		13	RobustMeanAbsoluteDeviation	rMAD
14		14	RootMeanSquared	RMS
15		15	Skewness
16		16	TotalEnergy
17		17	Uniformity
18		18	Variance
19	Shape Features	1	Elongation
20		2	Flatness
21		3	LeastAxisLength
22		4	MajorAxisLength
23		5	Maximum2DDiameterColumn
24		6	Maximum2DDiameterRow
25		7	Maximum2DDiameterSlice
26		8	Maximum3DDiameter
27		9	MeshVolume
28		10	MinorAxisLength
29		11	Sphericity
30		12	SurfaceArea
31		13	SurfaceVolumeRatio
32		14	VoxelVolume
33	Gray Level Co-occurrence Matrix features (GLCM-features)	1	Autocorrelation
34		2	ClusterProminence
35		3	ClusterShade
36		4	ClusterTendency
37		5	Contrast
38		6	Correlation
39		7	DifferenceAverage
40		8	DifferenceEntropy
41		9	DifferenceVariance
42		10	Id		Inverse Difference
43		11	Idm		Inverse Difference Moment
44		12	Idmn		Inverse Difference Moment Normalized
45		13	Idn		Inverse Difference Normalized
46		14	Imc1		Informational Measure of Correlation 1
47		15	Imc2		Informational Measure of Correlation 2
48		16	InverseVariance
49		17	JointAverage
50		18	JointEnergy
51		19	JointEntropy
52		20	MaximumProbability
53		21	MCC		Maximal Correlation Coefficient
54		22	SumAverage
55		23	SumEntropy
56		24	SumSquares
57	Gray Level Size Zone Matrix features (GLSZM-features)	1	GrayLevelNonUniformity	GLN
58		2	GrayLevelNonUniformityNormalized	GLNN
59		3	GrayLevelVariance	GLV
60		4	HighGrayLevelZoneEmphasis	HGLZE
61		5	LargeAreaEmphasis	LAE
62		6	LargeAreaHighGrayLevelEmphasis	LAHGLE
63		7	LargeAreaLowGrayLevelEmphasis	LALGLE
64		8	LowGrayLevelZoneEmphasis	LGLZE
65		9	SizeZoneNonUniformity	SZM
66		10	SizeZoneNonUniformityNormalized	SZNN
67		11	SmallAreaEmphasis	SAE
68		12	SmallAreaHighGrayLevelEmphasis	SAHGLE
69		13	SmallAreaLowGrayLevelEmphasis	SALGLE
70		14	ZoneEntropy	ZE
71		15	ZonePercentage	ZP
72		16	ZoneVariance	ZV
73	CDF	1	StdSlope
74		2	MeanSlope
75		3	Percentile75_Slope
76		4	SkewnessSlope
77		5	KurtosisSlope
78	Physical Features	1	Density
79		2	Mass		Density*VoxelVolume
80	Fractal features	1	FractalDimension	FD	Based on Box-counting method
81		2	FractalAbundance	FA	Based on Box-counting method
82		3	FractalSignatureDissimilarity	FSD
83		4	Lacunarity_b0	LA
84		5	Lacunarity_b1
85		6	Lacunarity_b2
86		7	Lacunarity_b3
87		8	Lacunarity_b4
88		9	Lacunarity_b5
