# Supplementary material for: Tumor-infiltrating lymphocyte enrichment predicted by CT radiomics analysis is associated with clinical outcomes of non-small cell lung cancer patients receiving immune checkpoint inhibitors
Source: Front Immunol. 2023 Jan 5;13:1038089. doi: 10.3389/fimmu.2022.1038089 (PMC9844154; doi:10.3389/fimmu.2022.1038089)
Supplement: Supplementary file 3 [file Table_2.xlsx]

## Sheet: Final_training_cohort_220427
Supplementary Table 2. The data of radiomic features and TILes in the training cohort
Index	Energy	Entropy	Interquartile_Range	Kurtosis	Maximum	Mean	MeanAbsoluteDeviation	MEdian	Minimum	Percentile_10	Percentile_90	Range	RobustMeanAbsoulteDevidation	RootMeanSquared	Skewness	TotalEnergy	Uniformity	Variance	Elongation	Flatness	LeastAxisLength	MajorAxisLength	Maximum2DDiameterColumn	Maximum2DDiameterRow	Maximum2DDiamterSlice	Maximum3DDiameter	MeshVolume	MinorAxisLength	Sphericity	SurfaceArea	SurfaceVolumeRatio	VolxelVolume	Autocorrelation	ClusterProminence	ClusterShade	ClusterTendency	Contrast	Correlation	DifferenceAverage	DifferenceEntropy	DifferenceVariance	Id	Idm	Idmn	Idn	Imc1	Imc2	InverseVariance	JointAverage
ROI_1	110829854	3.34097	63	14.599	230	32.5808	58.3968	55	-764	-55	105	994	28.1077	100.149	-2.92686	1.4548e+08	0.141763	8968.34	0.763764	0.483515	19.6627	40.6661	44.6743	44.2492	39.5958	50.6042	14544.1	31.0593	0.596742	4828.6	0.331998	14504.7	1110.66	10135.3	-365.612	25.2098	14.1264	0.274284	2.3443	2.80729	8.59417	0.46101	0.394572	0.99232	0.94954	-0.0348118	0.415227	0.386054	33.2849
ROI_2	338797826	3.17445	64	14.5499	527	42.069	43.4671	48	-620	-20	107	1147	26.8023	76.789	-2.10553	4.18741e+08	0.142124	4126.75	0.594408	0.496632	35.7216	71.9276	68.4504	60.7353	79.182	87.9378	71120	42.7543	0.649114	12788.6	0.179818	71014.7	748.982	2349.97	-82.2758	13.1224	8.03415	0.232336	2.04931	2.62591	3.8067	0.457602	0.385879	0.996457	0.959623	-0.0215819	0.311549	0.382537	27.3443
ROI_3	256019753	2.52736	44	10.706	253	56.3788	26.8698	57	-598	14	99	851	18.4421	66.455	-0.634776	3.77102e+08	0.20843	1237.69	0.610811	0.545721	39.3976	72.1937	55.3888	81.1084	76.8575	84.6829	85354.2	44.0967	0.691534	13556.7	0.158829	85389.3	716.788	96.8793	-1.32128	4.18327	3.52388	0.0857362	1.42187	2.15982	1.49426	0.529443	0.474946	0.997162	0.962004	-0.00747078	0.166041	0.452551	26.7698
ROI_4	245932270	4.35984	321.25	2.59879	55	-173.641	174.104	-84.5	-783	-503	13	838	134.502	268.004	-0.915295	2.87311e+08	0.0774916	41674.7	0.637328	0.430258	12.4445	28.9234	24.318	35.586	24.0038	36.4808	3842.67	18.4337	0.582707	2036.05	0.529854	4000.09	779.203	84680.4	-2232.97	159.016	51.463	0.491182	4.6467	3.62307	27.344	0.405297	0.342717	0.964669	0.897215	-0.169283	0.8187	0.263463	27.4212
ROI_5	510855648	2.9867	56	34.3799	451	53.999	39.622	61	-1032	3	112	1483	23.539	85.1287	-4.03025	7.71003e+08	0.162653	4331	0.492176	0.356053	35.1851	98.8198	106.16	106.466	64.0025	113.477	106110	48.6367	0.494612	21914.1	0.206523	106391	2011.6	5803.34	-168.341	13.4806	6.68107	0.327124	1.7432	2.41304	3.62602	0.49754	0.435983	0.998254	0.973025	-0.0307223	0.379202	0.424382	44.8319
ROI_6	1857005170	2.58544	43	71.9711	1247	64.4748	33.1865	73	-999	29	110	2246	17.7967	97.6974	-6.92267	1917927007	0.216655	5387.78	0.604652	0.511477	51.1048	99.9161	101.489	106.225	77.9785	114.344	200815	60.4145	0.655444	25301.5	0.125994	200940	1871.17	32047.2	-605.068	19.2813	4.27094	0.614873	0.99029	1.73006	3.26786	0.651517	0.629691	0.999491	0.989457	-0.157861	0.719279	0.495523	43.2136
ROI_7	1814607928	3.32889	73	16.484	1119	65.8511	47.8389	70	-913	-5	139	2032	30.5897	95.2366	-1.83134	1783170170	0.125519	4733.63	0.66441	0.372487	39.8714	107.041	115.048	101.126	88.2758	129.143	196414	71.1191	0.564224	28961.1	0.147449	196601	1622.2	3439.13	-95.5641	15.1889	10.2518	0.191364	2.39395	2.81717	4.50569	0.41944	0.338899	0.99849	0.972221	-0.0115415	0.246879	0.341732	40.2612
ROI_8	874874104	2.74819	42	27.7931	1121	9.53215	35.0479	20	-890	-37	57	2011	18.3858	60.4255	-3.51631	1142217501	0.204959	3560.38	0.924894	0.533075	53.6898	100.717	131.924	116.894	113.402	134.482	312192	93.1527	0.494097	45042.2	0.144277	312830	1375.3	3774.88	-140.706	12.415	4.60998	0.440208	1.32757	2.13131	2.81072	0.577373	0.537224	0.999307	0.984257	-0.0705521	0.506057	0.468015	37.0587
ROI_9	9819947	4.06831	188	3.91937	126	-90.5628	141.394	-6	-662	-387.2	51	788	90.8943	199.391	-1.39586	1.45379e+07	0.0917406	31555.3	0.828696	0.4869	5.35052	10.989	11.3094	12.6182	11.0983	12.9882	349.385	9.10651	0.727039	329.961	0.944405	365.67	585.039	42738.8	-1215.79	100.736	88.2113	0.099755	6.41744	3.79292	39.2848	0.321911	0.251836	0.937051	0.859311	-0.317337	0.95611	0.24123	24.1217
ROI_10	95793723	3.31766	61	8.4556	186	0.670302	77.7191	41	-630	-159	79	816	36.1352	113.562	-2.31211	1.98973e+08	0.165894	12895.9	0.879095	0.759025	25.081	33.0437	40.3016	39.1389	37.7367	40.7271	15339.7	29.0486	0.676964	4410.24	0.287506	15428.7	741.163	17044.1	-624.786	40.8957	20.1315	0.291644	2.40079	2.71683	13.3987	0.544256	0.501446	0.985015	0.94218	-0.126522	0.540177	0.382808	27.128
ROI_11	188033900	4.35388	213	3.46311	179	-76.8256	136.863	-12	-674	-351	80	853	95.0385	186.57	-1.16339	4.90987e+08	0.066524	28906	0.920617	0.549367	21.0178	38.2582	49.277	47.7497	49.6534	50.6503	13973.6	35.2211	0.571054	4913	0.351591	14105.5	662.568	84347.9	-2250.27	125.212	40.4464	0.502645	4.40224	3.43362	17.2804	0.353463	0.276591	0.970892	0.898915	-0.160861	0.781322	0.27437	25.3223
ROI_12	241858016	3.0693	63	15.1385	313	50.647	39.653	52	-801	-9	113	1114	26.3247	74.4232	-1.50786	3.36579e+08	0.146045	2973.69	0.826022	0.680649	36.8867	54.1934	60.2297	53.8408	61.9303	64.2789	60666.8	44.7649	0.669084	11159.3	0.183945	60767.4	1263.95	997.27	-27.3717	9.71487	7.41482	0.13198	2.03976	2.60269	3.23752	0.451448	0.377381	0.996575	0.958799	-0.0113111	0.235024	0.377562	35.544
ROI_13	11310287	4.04769	123	7.6047	153	-64.171	96.6777	-27	-777	-243	57	930	56.8307	150.855	-1.90626	1.34407e+07	0.0809323	18639.2	0.678557	0.5575	7.4343	13.3351	15.407	12.9788	12.2171	15.7879	575.019	9.04861	0.739918	451.949	0.785971	590.617	930.798	28129.6	-839.704	63.0248	33.3468	0.305614	3.9764	3.46352	17.0826	0.351934	0.267792	0.980456	0.914856	-0.178154	0.865821	0.266298	30.3869
ROI_14	107542558	3.84204	91	6.53297	161	-43.8993	116.726	18	-756	-309.7	73	917	56.9301	171.088	-2.03307	1.28525e+08	0.112132	27344.1	0.81866	0.524859	12.829	24.4427	27.8531	22.953	27.3521	28.6511	4357.21	20.0102	0.733546	1758.71	0.403633	4390.82	931.801	102923	-2723.84	118.26	28.6534	0.587744	3.2969	3.12187	16.5741	0.433256	0.368875	0.982278	0.928314	-0.156163	0.800113	0.351633	30.1557
ROI_15	257827994	4.70492	354	2.61127	176	-152.13	195.849	-47	-956	-517	64	1132	150.137	275.497	-0.886965	4.15349e+08	0.0544125	52755.3	0.760423	0.465173	13.6776	29.4032	29.7464	31.7034	29.4397	36.2988	5420.59	22.3589	0.627794	2377.01	0.438515	5472.41	1258.78	173852	-3818.71	235.969	57.4316	0.598672	5.10033	3.8275	30.346	0.333015	0.255202	0.976943	0.911158	-0.127829	0.808243	0.256695	34.8393
ROI_16	60672485	2.89537	54	13.8973	199	47.0533	35.2443	51	-574	-7	100	773	22.822	67.9204	-1.70964	6.72823e+07	0.167747	2399.16	0.810713	0.637669	22.3454	35.0423	40.7646	42.4908	32.6959	42.8132	14562	28.4093	0.690999	4173.38	0.286593	14584.8	652.198	489.756	-21.8756	8.0283	4.97147	0.232827	1.62808	2.34101	2.30871	0.505303	0.445168	0.995008	0.951996	-0.025243	0.342814	0.43066	25.5232
ROI_17	150211022	3.78575	88	8.69603	302	69.7693	89.6022	111	-763	-105	171	1065	44.142	150.486	-2.27316	2.17887e+08	0.108022	17778.3	0.800164	0.601904	18.8762	31.3609	35.9475	34.8857	32.146	38.7516	9570.35	25.0939	0.689239	3162.76	0.330475	9621.42	1240.74	39959.9	-1155.64	59.1885	19.6447	0.478455	2.74243	3.00429	11.9428	0.446349	0.380084	0.990652	0.945774	-0.0837545	0.637945	0.368308	35.0828
ROI_18	91906219	4.56529	297	2.98423	227	-106.172	177.906	-6	-750	-464	85	977	128.574	238.776	-1.06153	9.95416e+07	0.0605747	45741.3	0.903151	0.817415	12.2852	15.0294	18.3278	18.4754	16.9223	19.6018	1725.52	13.5738	0.764695	909.794	0.527257	1745.92	801.07	91023.1	-2264.58	150.991	85.6991	0.250804	6.20686	3.9552	42.887	0.316812	0.242483	0.956013	0.882145	-0.128845	0.782801	0.245642	28.0083
ROI_19	181828012	3.17335	63	20.5208	261	36.0458	43.6936	42	-843	-24	102	1104	26.5982	75.9071	-2.72264	2.69186e+08	0.142937	4462.59	0.572341	0.474354	30.7559	64.8374	68.342	56.1833	47.8411	71.1544	46754	37.1091	0.659025	9523.46	0.203693	46718.4	1303.98	3060.82	-102.763	12.8206	9.52653	0.142804	2.18582	2.7068	4.7313	0.445413	0.371022	0.995498	0.955485	-0.0137271	0.261262	0.369868	36.0992
ROI_20	1216942387	3.10582	64	17.1015	1209	54.5088	40.6438	56	-797	-8	118	2006	27.1389	77.9148	-0.956811	1504094442	0.142145	3099.51	0.704081	0.611543	60.3598	98.701	118.51	87.8281	98.7108	121.497	247573	69.4935	0.618927	30806.8	0.124435	247762	1207.98	1464.16	-32.2497	9.67547	8.32215	0.0741799	2.19888	2.697	3.46869	0.43414	0.356133	0.99874	0.974044	-0.00796282	0.189737	0.358134	34.7511
ROI_21	67193623	4.4875	232	3.62778	142	-118.561	142.845	-56	-815	-388.2	52	957	100.471	212.146	-1.1222	1.11429e+08	0.0582809	30949.2	0.839999	0.608231	12.2177	20.0872	25.2243	21.1844	20.6203	25.9246	2348.62	16.8732	0.597321	1430.49	0.609077	2475.89	899.946	51877.1	-1405.62	112.035	59.459	0.299968	5.44679	3.92298	28.9698	0.306624	0.224806	0.96634	0.889008	-0.104568	0.759613	0.227061	29.7784
ROI_22	88933478	3.89852	81	9.96685	615	-3.2916	118.292	54	-1013	-230.4	119.7	1628	45.0508	187.71	-2.59257	1.49611e+08	0.107921	35224.3	0.850834	0.722826	16.2145	22.4321	24.736	24.3818	27.0827	27.6313	4197.22	19.086	0.658934	1909.63	0.454976	4246.07	1787.68	152410	-3273.57	110.493	53.0814	0.336019	4.12249	3.42976	35.6381	0.394852	0.321836	0.989063	0.946907	-0.0967415	0.69618	0.318387	42.1106
ROI_23	36199687	3.58273	83	7.21321	266	15.0574	58.3197	26	-506	-78	101	772	35.1322	83.9374	-1.45203	4.06156e+07	0.108964	6818.76	0.602906	0.444499	14.3132	32.2009	26.1872	32.478	28.9233	43.0558	5726.3	19.4141	0.681284	2271.98	0.396763	5764.78	503.658	3373.43	-134.562	21.462	13.4982	0.214238	2.69313	2.97669	6.16541	0.402123	0.319686	0.987643	0.926655	-0.0366941	0.430535	0.322576	22.3977
ROI_24	202988241	3.54051	73	13.8064	223	21.8792	66.4218	47	-879	-86	106	1102	32.9921	107.385	-2.75164	2.50886e+08	0.122664	11052.8	0.492462	0.287968	18.0926	62.8287	75.4388	70.7901	40.3792	76.0036	21802.9	30.9407	0.555063	6799.63	0.311867	21756.6	1438.06	28731.7	-818.589	42.4255	12.6662	0.528702	2.29527	2.78393	7.36346	0.453594	0.383562	0.994219	0.95412	-0.0692417	0.596539	0.377446	37.8233
ROI_25	96391152	2.51416	30	14.9071	147	43.9905	40.4387	64	-540	-27	86	687	16.0984	79.5604	-3.12011	2.4628e+08	0.274101	4394.69	0.766538	0.717015	34.5686	48.2118	48.8885	60.8132	58.1314	66.0264	38850.4	36.9562	0.661065	8391.45	0.215994	38907.7	606.737	3308.17	-165.175	13.8839	6.07778	0.347281	1.23685	2.04818	4.399	0.66118	0.636676	0.993036	0.961844	-0.110514	0.477299	0.404391	24.5921
ROI_26	70162530	3.52851	71	11.9327	205	1.27944	65.7904	26	-878	-111	84	1083	33.0919	102.203	-2.54753	8.67182e+07	0.124082	10443.9	0.815541	0.629796	19.0009	30.1699	35.544	33.8873	34.9659	40.7145	8094.78	24.6048	0.589966	3304.66	0.408246	8301.96	1374.32	11235.8	-421.334	31.6846	18.5354	0.251166	2.72495	3.00888	11.0309	0.434113	0.36274	0.991583	0.946794	-0.041976	0.460848	0.354932	37.0273
ROI_27	34047721	4.00202	133.25	5.24153	187	-16.0561	113.241	44	-705	-264	106.1	892	67.1768	151.675	-1.65926	4.63951e+07	0.0935363	22747.4	0.589196	0.500312	10.9213	21.8289	23.6119	20.6569	18.9236	24.529	1990.83	12.8615	0.718962	1064.47	0.534688	2016.72	901.411	37836.2	-1220.81	75.8812	30.9924	0.392684	3.65576	3.35821	16.8312	0.398655	0.327858	0.979786	0.918459	-0.128317	0.763696	0.315774	29.8346
ROI_28	60072819	4.05352	235	3.1294	54	-128.881	140.037	-48	-723	-405	18	777	103.255	211.653	-1.09422	7.75843e+07	0.0967919	28186.8	0.807446	0.74486	12.1295	16.2843	18.9185	18.9185	16.0717	19.1492	1708.34	13.1487	0.758851	910.703	0.533093	1731.91	679.077	35597.2	-1132.02	92.5146	46.9588	0.312064	4.50472	3.57893	25.0144	0.40507	0.345645	0.961505	0.891845	-0.133834	0.754489	0.29303	25.8368
ROI_29	52293217	3.07995	47	13.8892	152	6.61871	54.7259	31	-665	-84.6	69	817	22.9647	90.2868	-2.97422	5.49695e+07	0.183124	8107.9	0.785498	0.595069	18.39	30.9041	39.64	35.8545	29.8915	40.5834	6593.73	24.2751	0.522268	3255.96	0.493796	6743.31	803.26	10203.8	-377.499	23.7004	8.58004	0.437464	1.72867	2.44861	5.54688	0.547147	0.502345	0.993143	0.955139	-0.0738526	0.548288	0.439943	28.2747
ROI_30	71960916	2.8247	44	17.1436	303	-0.763579	38.5852	12	-754	-57	49	1057	19.4755	62.5816	-3.02227	9.96201e+07	0.197698	3915.87	0.836607	0.4056	20.7314	51.1129	56.7416	67.779	57.1828	69.954	24939.7	42.7614	0.496533	8313.76	0.333354	25436.3	1010.74	2941.61	-140.017	13.5113	4.49711	0.482115	1.35528	2.1603	2.62257	0.572121	0.531066	0.997738	0.971254	-0.0785814	0.536528	0.466581	31.7566
ROI_31	62958795	3.28039	57	16.333	229	16.7642	62.6646	44	-1024	-76	89	1253	26.5248	107.481	-3.24577	1.21046e+08	0.156018	11271	0.923162	0.648333	19.3873	29.9033	34.7508	36.832	38.2858	39.1904	10414.4	27.6056	0.686771	3358.11	0.322449	10478.3	1826.69	22496.6	-696.801	35.105	15.5038	0.373414	2.26218	2.74158	10.3621	0.486639	0.427403	0.994515	0.960441	-0.0616796	0.54693	0.404265	42.6822
ROI_32	127734547	4.1966	150	5.57651	199	-78.068	118.472	-20	-890	-320.7	55	1089	71.7871	176.421	-1.64589	2.17966e+08	0.0791789	25029.8	0.775175	0.570734	20.1778	35.3542	28.7142	42.7672	40.1098	42.9104	6833.85	27.4057	0.393355	4427.34	0.647855	7003.07	1196.2	41230.9	-1241.25	79.9657	44.068	0.283852	4.4053	3.65298	24.2858	0.351916	0.272652	0.979856	0.917143	-0.0643396	0.61598	0.272883	34.4551
ROI_33	388694497	3.6531	85	15.7878	342	12.5215	62.4446	25	-996	-74	102	1338	35.9746	97.1234	-2.55618	5.15735e+08	0.105813	9276.17	0.590442	0.503498	36.5769	72.6457	66.3246	62.4535	77.9818	89.6139	54605.4	42.8931	0.542579	12828.6	0.234932	54673.7	1708.82	12784	-350.865	28.1957	17.2111	0.232954	2.89007	3.07544	8.77275	0.394606	0.312018	0.994382	0.951494	-0.0228007	0.336335	0.316824	41.3046
ROI_34	405138344	3.89985	88	9.78925	284	14.0748	103.473	62	-971	-180	129	1255	44.4144	163.078	-2.53266	5.20398e+08	0.102403	26396.3	0.719744	0.617356	25.5096	41.3207	46.0165	42.9868	38.7667	47.9746	19362.4	29.7403	0.599372	5817.83	0.30047	19568	1695.33	80898.8	-1963.64	76.5643	32.3083	0.375807	3.44325	3.27385	20.2887	0.396945	0.319907	0.988912	0.942056	-0.0466695	0.495193	0.321597	41.0388
ROI_35	55700139	2.97265	45	14.453	153	30.1005	59.7856	61	-777	-70	92	930	23.2501	103.636	-3.13935	6.58175e+07	0.20158	9834.44	0.486307	0.448501	15.7689	35.1591	31.9531	37.4275	22.5202	39.1616	6075.45	17.0981	0.674629	2386.74	0.39285	6127.99	1175.98	20469.7	-689.558	34.8444	5.88556	0.699491	1.29651	2.13596	4.14784	0.639423	0.610914	0.996321	0.970003	-0.188838	0.778402	0.412925	34.1867
ROI_36	292669855	4.03819	163	5.25772	186	-24.2625	123.28	44	-869	-280	104	1055	77.0716	162.342	-1.64236	4.0097e+08	0.0939385	25766.1	0.735239	0.634001	24.0997	38.0121	43.0572	41.316	36.6483	43.6941	15183.5	27.948	0.531869	5575.21	0.367188	15214.3	1285.52	49837.6	-1482.06	88.8399	33.3259	0.440372	3.50093	3.3051	20.3728	0.450353	0.392699	0.98384	0.932396	-0.0975369	0.641526	0.33434	35.6589
ROI_37	44638844	3.24941	73	11.659	269	50.9932	45.0773	52	-715	-19	123	984	30.548	78.5701	-0.956509	6.17964e+07	0.126655	3572.95	0.863548	0.733013	21.3654	29.1474	31.599	32.0731	35.5712	35.5712	9848.48	25.1702	0.690386	3218.39	0.32679	10010.3	999.634	1410.57	-31.5093	11.6094	10.2932	0.0602031	2.46759	2.83456	4.16148	0.409311	0.326235	0.993743	0.943959	-0.0150918	0.285554	0.329455	31.6118
ROI_38	170608498	2.87734	54	11.5863	573	53.9936	34.7877	56	-408	3	109	981	22.8525	72.6111	-1.40159	2.10866e+08	0.167922	2357.05	0.862333	0.730017	32.6341	44.7032	53.2372	51.25	45.0988	54.2719	39926.8	38.5491	0.751085	7521.5	0.188382	39994.5	390.256	618.73	-19.3669	8.68614	4.3568	0.327538	1.50029	2.23887	2.08685	0.525075	0.470086	0.997333	0.964942	-0.0464347	0.455375	0.446803	19.7275
ROI_39	107506110	3.64536	86	12.7245	319	56.7302	61.7795	69	-747	-33	146	1066	36.5415	107.982	-2.18991	1.32873e+08	0.104933	8441.79	0.741465	0.494754	18.014	36.41	33.3447	42.5925	34.2877	43.9533	11381.1	26.9967	0.666522	3671.07	0.322558	11395.6	1097.32	7566.71	-243.394	25.037	16.1172	0.21164	2.89848	3.07757	7.67134	0.388194	0.303284	0.991769	0.939892	-0.0260302	0.390166	0.305659	33.0921
ROI_40	118491693	2.97322	56	19.6055	232	46.0524	38.0276	52	-650	-8	103	882	23.4374	73.3826	-2.64752	196498890	0.163023	3264.18	0.81205	0.655187	32.6542	49.8395	49.6748	56.7759	56.9477	58.5275	36412.4	40.4722	0.562733	9440.93	0.259278	36490	815.999	1898.96	-72.2619	10.3514	5.8909	0.262957	1.75291	2.422	2.796	0.489374	0.425183	0.995618	0.955277	-0.0261301	0.334147	0.416828	28.5461
ROI_41	68023803	4.19115	183	4.66413	214	-67.4135	132.08	6	-767	-333	72	981	84.1083	182.561	-1.50734	7.72145e+07	0.0840364	28784.1	0.736662	0.709292	13.3784	18.8617	20.7137	24.2905	19.8179	24.3278	2289.23	13.8947	0.710141	1182.86	0.516705	2316.76	927.678	47751.5	-1437.02	88.0679	41.0575	0.347224	4.19066	3.55838	22.8611	0.372918	0.299009	0.977488	0.914449	-0.0995647	0.704937	0.295695	30.2624
ROI_42	706481564	3.13712	65	24.1745	1355	58.2176	41.6626	59	-766	-3	122	2121	26.8813	84.5378	-0.849678	6.60069e+08	0.143252	3757.36	0.758281	0.344774	28.9903	84.0848	90.7711	79.2732	95.688	95.8318	92114.8	63.7599	0.572753	17221.4	0.186956	92360.7	1147.46	2919.99	-10.1662	12.1912	7.75411	0.216444	2.03982	2.60803	3.56123	0.455128	0.382249	0.998961	0.977261	-0.0193779	0.293	0.379761	33.8578
ROI_43	156525875	4.2407	140	5.40812	275	-34.715	132.165	30	-796	-324.4	107	1071	73.598	182.745	-1.71905	2.67096e+08	0.0803692	32190.6	0.991427	0.582307	16.1003	27.6492	35.2038	31.5957	30.333	36.9724	8031.24	27.4122	0.713331	2718.83	0.338531	7997.9	1051.53	94216.1	-2493.21	117.235	36.2117	0.514143	3.91253	3.47428	20.5581	0.368807	0.289017	0.983368	0.925376	-0.0937787	0.70307	0.290736	32.1119
ROI_44	113683161	2.86808	52	32.9868	231	57.486	35.2055	61	-748	8	111	979	22.1343	79.0467	-3.42136	2.02332e+08	0.172435	2943.74	0.912535	0.611329	26.5193	43.3798	50.6227	49.9788	45.1308	52.2626	32199.4	39.5856	0.754638	6486.01	0.201432	32381.4	1084.36	2205.19	-68.4366	9.2845	5.50796	0.252333	1.6171	2.32476	2.8797	0.511097	0.452642	0.996725	0.962549	-0.0284781	0.360965	0.435504	32.9153
ROI_45	319852621	3.62999	82	12.1662	511	21.9167	62.5049	36	-779	-63	111	1290	35.0773	98.588	-2.32439	4.33543e+08	0.10818	9239.26	0.910957	0.814558	36.0339	44.2373	52.4142	49.5174	48.402	54.4438	44500	40.2983	0.753578	8058.65	0.181093	44605.1	1139.35	10949	-342.502	27.5118	16.332	0.239225	2.86236	3.05795	8.06438	0.393822	0.310453	0.99442	0.950979	-0.0250711	0.346852	0.31471	33.7127
ROI_46	63374832	3.62086	79	13.5583	275	34.2796	67.4486	56	-954	-64.8	122	1229	34.3285	112.102	-2.66418	8.09617e+07	0.113645	11391.8	0.619351	0.433948	15.2867	35.2271	36.0359	41.0476	26.4589	41.2029	6398.54	21.818	0.608645	2738.46	0.427983	6442.46	1713.41	14142	-452.692	31.6151	18.1197	0.254776	2.79825	3.03952	10.2595	0.415234	0.337936	0.99346	0.950898	-0.0407628	0.479301	0.336485	41.3524
ROI_47	16776368	3.26513	73	6.34546	124	-10.2266	131.718	75	-802	-323	99.8	926	65.7873	182.627	-2.04912	2.43348e+07	0.201538	33248	0.64061	0.478501	7.59853	15.8799	11.7104	18.2812	18.5334	18.5334	706.05	10.1728	0.700116	547.694	0.775716	729.621	1145.9	97891.3	-2642.88	125.694	46.3853	0.438224	3.78451	2.93982	28.3402	0.50332	0.457255	0.972893	0.923245	-0.342695	0.937387	0.320581	33.556
ROI_48	237962613	3.82456	89	10.7667	285	17.4814	86.0872	53	-921	-137	122	1206	41.0809	135.525	-2.53061	3.32894e+08	0.102488	18061.4	0.755727	0.418644	19.9248	47.5937	54.0159	43.3226	52.0901	55.2737	18224.5	35.9678	0.562985	5948.74	0.326414	18124.6	1521.25	34957.1	-969.937	53.0375	27.6237	0.297625	3.12961	3.14967	17.5894	0.423062	0.351602	0.989693	0.945033	-0.0545185	0.527131	0.344978	38.9213
ROI_49	45424840	4.80411	278.75	3.15035	244	-118.814	164.241	-56	-856	-418.9	85	1100	118.06	232.822	-0.883913	5.61434e+07	0.0444489	40089.5	0.829892	0.766	10.4518	13.6447	15.4855	15.9107	13.8678	17.007	1014.98	11.3236	0.748784	652.279	0.642651	1035.74	1065.77	64259.5	-1529.64	128.707	78.138	0.237041	6.48467	4.13217	34.9898	0.261435	0.175066	0.966308	0.884598	-0.16408	0.878929	0.178596	32.4488
ROI_50	92513446	2.81268	42	14.1927	150	29.8206	43.9269	49	-591	-47	81	741	20.2491	76.2261	-2.91953	7.22761e+07	0.211295	4921.15	0.736486	0.634219	22.0142	34.7108	34.2427	40.2261	39.4741	42.6228	12476.7	25.564	0.653129	3983.07	0.319241	12439.1	682.78	3484.84	-168.57	14.9018	6.1073	0.398469	1.4616	2.2625	3.93697	0.577704	0.53921	0.994104	0.958025	-0.0635775	0.480118	0.456273	26.0878
ROI_51	16891108	3.47506	79.75	5.94116	167	-2.49478	60.1752	17.5	-451	-116	76	618	36.1292	82.3625	-1.54469	2.96465e+07	0.119495	6777.35	0.556888	0.527309	15.2912	28.9985	30.7415	28.7732	21.9297	36.1575	4371.28	16.149	0.63253	2043.98	0.467592	4370.33	400.712	2742.84	-149.494	20.7491	12.2385	0.249686	2.47921	2.89946	6.04811	0.431824	0.357696	0.983433	0.918972	-0.044653	0.484449	0.354203	19.9641
ROI_52	120749860	3.09331	59	14.1208	268	63.6279	40.8453	68	-573	6	126	841	25.0042	87.7575	-2.08376	1.37064e+08	0.151356	3652.86	0.740828	0.663549	24.9948	37.6684	37.2193	36.5559	47.9224	48.0396	17681.4	27.9058	0.710801	4617.57	0.261154	17797.4	686.348	1338.24	-53.2443	10.5851	7.63265	0.155878	1.98403	2.58781	3.68901	0.464789	0.394904	0.993705	0.947274	-0.0165994	0.286897	0.391689	26.1842
ROI_53	90349468	3.51031	64	13.2991	1214	14.3806	69.5658	42	-688	-105	97	1902	30.922	114.173	-2.06201	1.11669e+08	0.134075	12828.8	0.82106	0.634855	18.5095	29.1555	34.4531	29.3987	35.4712	35.4712	8483.44	23.9384	0.684169	2940.14	0.346575	8566.45	885.199	25730.4	-451.26	38.3453	20.0534	0.282334	2.65735	2.93862	12.7671	0.453739	0.388035	0.996753	0.968382	-0.057938	0.504347	0.374916	29.6749
ROI_54	47316591	3.07496	57	12.2721	414	35.6043	40.3805	42	-535	-26	94	949	24.3793	68.9424	-1.84968	7.29231e+07	0.155508	3485.38	0.856029	0.810042	26.4769	32.6858	42.3105	37.1929	39.6095	43.4463	15265.3	27.98	0.631268	4714.2	0.308817	15342.4	584.264	1167.56	-50.8767	10.4925	6.95845	0.199497	1.89075	2.53593	3.36174	0.477716	0.411526	0.995569	0.955523	-0.0244615	0.339831	0.404379	24.1532
ROI_55	417538615	4.9175	375	1.90255	115	-229.495	185.935	-218	-767	-537	49	882	148.925	314.963	-0.229865	4.82231e+08	0.0355684	46533.4	0.690349	0.468868	13.4674	28.7233	33.7514	23.7019	28.3927	34.1866	4797.18	19.8291	0.619634	2219.93	0.462758	4861.13	623.805	101373	-1133.9	219.263	49.643	0.622782	5.20189	3.72212	19.1061	0.311628	0.230734	0.965904	0.884403	-0.154875	0.824773	0.221602	24.1018
ROI_56	193856357	2.98296	54	30.5827	624	49.8586	39.29	57	-805	-2	107	1429	22.7731	82.2967	-3.65782	2.54465e+08	0.166271	4286.87	0.892885	0.460463	23.8225	51.7359	59.2982	59.1253	61.6557	61.6557	37193.8	46.1942	0.615833	8749.87	0.235251	37571.9	1273.34	5277.32	-160.674	12.7976	7.57751	0.244982	1.8668	2.50474	4.08021	0.483187	0.418125	0.997818	0.969806	-0.0207168	0.308291	0.409885	35.6656
ROI_57	155774398	2.7441	49	35.4589	219	59.251	31.8205	61	-735	13	109	954	20.6193	75.9005	-3.15627	237692868	0.185466	2250.21	0.738981	0.554699	29.5677	53.3041	57.8169	58.5521	57.074	65.0873	41213.7	39.3907	0.669238	8621.79	0.209197	41259.8	1086.82	1559.41	-45.681	7.44398	4.36879	0.253361	1.50267	2.22644	2.09691	0.521667	0.465564	0.997218	0.964025	-0.0251958	0.322848	0.446612	32.9553
ROI_58	28857680	3.44216	69	20.273	239	22.4509	61.1685	44	-803	-58	103	1042	30.3081	106.089	-3.45882	4.92428e+07	0.128659	10750.9	0.865882	0.764342	16.4062	21.4644	24.0891	26.5554	25.731	26.9188	4333.62	18.5856	0.725613	1771.52	0.408786	4375.21	1223.56	21766.9	-555.958	27.5932	14.8656	0.280831	2.52392	2.89754	8.46237	0.433243	0.35904	0.992601	0.947823	-0.0544422	0.532534	0.357356	34.9337
ROI_59	100350983	4.10318	202	4.13502	141	-62.9768	149.624	29	-789	-377	84	930	97.6794	198.845	-1.46098	124029993	0.0960092	35573.3	0.682464	0.631334	14.1269	22.3762	24.8601	23.7922	19.2045	26.0639	3025.53	15.271	0.718492	1407.98	0.465366	3136.87	1003.5	73212.8	-2034.1	113.414	55.9249	0.314267	4.59284	3.57536	33.2347	0.404417	0.343851	0.967803	0.90646	-0.104687	0.69696	0.320531	31.4479
ROI_60	193216655	2.93543	53	21.7002	232	27.3384	37.0694	33	-703	-24	83	935	22.4467	63.348	-2.87042	2.38808e+08	0.169086	3265.58	0.974084	0.884662	41.2888	46.6719	58.2425	58.142	56.2676	59.3524	59366.3	45.4623	0.695741	10577.8	0.178179	59509.1	947.625	1419.44	-57.4175	9.03071	6.54487	0.155497	1.81739	2.47843	3.23546	0.484388	0.419078	0.995863	0.957143	-0.0117278	0.233508	0.409827	30.7734
ROI_61	196540859	3.34183	66	16.721	272	66.3167	53.1451	82	-759	-13	138	1031	28.8996	106.701	-2.8672	2.53833e+08	0.135279	6987.19	0.888141	0.338188	18.3755	54.3352	56.7364	60.375	63.2377	64.9163	21967.9	48.2573	0.454582	8344.45	0.379847	22295.2	1195.14	7724.03	-260.644	21.1019	11.7045	0.276778	2.27591	2.78135	6.46333	0.454399	0.384938	0.993762	0.951334	-0.0327181	0.389738	0.37857	34.5366
ROI_62	45907343	3.56882	92	4.58268	307	58.351	56.3263	60	-504	-30.4	147	811	38.5064	93.0949	-0.394518	5.68663e+07	0.100524	5261.83	0.523155	0.502832	17.5369	34.8763	25.315	35.2258	36.8741	36.8741	6456.98	18.2457	0.659629	2542.17	0.393708	6561.5	574.283	1073.53	-13.7887	17.0456	14.708	0.0733569	3.01299	3.08343	5.60512	0.364936	0.274602	0.987777	0.922161	-0.015174	0.31522	0.283039	23.952
ROI_63	277152072	2.91504	54	38.1368	458	56.9687	36.7516	61	-865	7	113	1323	22.9108	81.8961	-3.90463	4.4431e+08	0.167386	3461.53	0.630366	0.529244	35.2707	66.6437	56.131	81.5659	60.2079	84.1821	66126.2	42.0099	0.684649	11550.4	0.174673	66246	1437.31	4375.87	-116.101	10.8614	5.46324	0.322657	1.66522	2.35482	2.67969	0.500443	0.43892	0.998165	0.97086	-0.0271704	0.358949	0.427694	37.8941
ROI_64	82145597	3.61535	90	11.1307	312	69.0278	59.1874	77	-618	-20	160	930	38.063	107.921	-1.69124	1.32333e+08	0.102032	6882.07	0.827382	0.577856	19.0214	32.9171	33.0871	36.9011	35.6291	37.6445	11309.1	27.2351	0.703442	3463.71	0.306276	11362.1	809.522	5942.91	-176.71	21.9667	15.8865	0.158687	3.01454	3.09771	6.71291	0.371059	0.282572	0.989567	0.9299	-0.0280144	0.400298	0.290263	28.4254
ROI_65	99104959	3.41806	73	11.6566	225	35.6362	53.0837	48	-778	-44.4	112	1003	31.2079	85.5947	-2.08081	1.11844e+08	0.123028	6056.52	0.713646	0.598726	22.4989	37.578	36.7905	38.0214	41.9424	43.149	15178.6	26.8174	0.697548	4250.09	0.280006	15265.8	1174.77	4474.94	-159.844	19.4005	10.129	0.300101	2.29022	2.77349	4.82951	0.437198	0.361993	0.994468	0.950434	-0.0346246	0.408045	0.363208	34.241
ROI_66	32315397	3.25705	56	13.2235	172	19.3224	73.3188	57	-707	-98.3	94	879	28.7353	122.089	-3.04524	6.79386e+07	0.168612	14532.3	0.4773	0.418102	13.6567	32.6634	27.7476	21.1525	33.064	36.5958	4492.83	15.5903	0.697396	1888.07	0.42024	4557.91	941.452	40500.5	-1172.31	53.772	25.1205	0.353094	2.51894	2.74007	17.6259	0.546044	0.501666	0.984129	0.943647	-0.164288	0.707236	0.367725	30.5661
ROI_67	272566898	3.28201	62	20.8008	1174	28.9075	52.9416	44	-780	-32	100	1954	26.252	97.1338	-3.09232	3.55858e+08	0.143824	8599.33	0.753971	0.738231	34.2045	46.333	51.6211	53.9391	47.5418	54.002	37441.5	34.9337	0.713288	7587.89	0.20266	37716.9	1160.49	16877.6	-397.835	25.0968	13.5689	0.267519	2.28094	2.74568	8.31654	0.457725	0.388638	0.997898	0.973024	-0.0285519	0.355834	0.384503	34.0234
ROI_68	151802706	4.21564	223	3.70293	132	-79.3422	145.233	5	-725	-369	71	857	100.304	195.519	-1.2865	2.05761e+08	0.0826829	31932.6	0.817687	0.665951	16.9552	25.4601	26.8909	29.3072	31.8669	33.2119	5187.47	20.8184	0.641612	2258.65	0.435405	5382.48	795.634	62426.2	-1806.92	112.55	38.0009	0.467861	3.87964	3.41872	21.9593	0.406923	0.340672	0.973595	0.911639	-0.110187	0.702159	0.323128	27.87
ROI_69	41089820	4.11483	130.25	7.44295	262	-51.4169	101.616	-9	-748	-226.5	73	1010	57.8145	152.97	-1.94471	4.77294e+07	0.0789152	20756	0.47734	0.454266	12.0176	26.4549	22.7804	24.9977	23.1557	31.047	1984.28	12.628	0.585446	1304.37	0.65735	2039.75	863.865	50907.2	-1378.93	75.7657	30.4579	0.421215	3.68124	3.39097	16.3511	0.37472	0.29534	0.983731	0.924234	-0.112425	0.754315	0.296106	29.1979
ROI_70	261925828	3.15457	56	19.9344	306	38.3981	48.2091	53	-751	-19	103	1057	23.92	91.5629	-3.43054	430204160	0.156911	6909.36	0.799764	0.551874	31.2039	56.5418	60.8092	59.9665	58.365	69.2031	51319.5	45.2201	0.668463	9990.68	0.194676	51313.9	1115.4	11162.2	-356.044	21.2725	9.61009	0.345187	1.99144	2.58416	5.60273	0.48206	0.418384	0.995327	0.958887	-0.0395037	0.410004	0.408212	33.3538
ROI_71	203208785	2.94425	47	22.863	307	28.6641	44.3979	44	-749	-20	86	1056	20.4227	84.8505	-3.79557	2.91747e+08	0.184713	6377.97	0.800543	0.664946	32.4321	48.7741	49.4282	58.3551	54.825	59.7236	40208.1	39.0458	0.643357	8822.15	0.219412	40522.6	1026.84	9151.87	-303.339	18.2431	8.30796	0.340936	1.69962	2.38407	5.37397	0.530391	0.479875	0.995827	0.964156	-0.0447084	0.407161	0.446396	32.0055
ROI_72	127535219	3.16069	52	18.0954	209	38.2709	54.1413	59	-765	-27	106	974	23.2135	103.032	-3.44898	2.23844e+08	0.164189	9150.89	0.568591	0.414583	21.9609	52.9711	35.6097	56.3609	56.2948	57.6905	20933.6	30.1189	0.610475	6016.97	0.287432	21086.4	1121.23	16085.2	-503.491	26.6434	13.7561	0.290424	2.1477	2.66169	9.0661	0.490899	0.432	0.992327	0.952981	-0.0411323	0.419068	0.412682	33.4365
ROI_73	48751533	2.15312	30	21.3374	181	104.492	20.4049	107	-291	75	135	472	12.7235	108.726	-2.43047	7.96873e+07	0.282825	902.842	0.795446	0.65009	17.7354	27.2815	30.0222	28.411	32.4749	32.571	6683.1	21.7009	0.702127	2443.73	0.365658	6740.92	280.397	121.537	-7.50104	3.29343	1.30985	0.418579	0.745055	1.53194	0.745731	0.689597	0.67367	0.996853	0.96562	-0.103049	0.549773	0.482201	16.7303
ROI_74	57067470	3.22297	62	12.1682	246	58.7251	48.5555	73	-578	-20	125	824	27.1086	93.6492	-2.32188	9.0596e+07	0.144354	5321.53	0.739106	0.377379	15.2062	40.2943	33.8776	36.5553	52.4366	52.4366	10418.7	29.7817	0.539604	4275.15	0.410334	10330	742.991	2602.17	-124.3	15.1617	9.54387	0.218275	2.12707	2.69826	5.00128	0.46255	0.394313	0.992234	0.944297	-0.0291585	0.382731	0.388299	27.232
ROI_75	418180288	3.4476	70	14.9835	294	49.2651	58.1683	66	-820	-22	129	1114	29.8585	107.428	-2.87303	5.16855e+08	0.126483	9113.73	0.850228	0.695977	33.8469	48.6323	56.6747	53.9979	47.988	57.4232	44630.7	41.3486	0.694032	8767.19	0.196439	44785.1	1286.66	13685.1	-431.247	27.3361	14.7485	0.272051	2.57672	2.91827	8.05837	0.422874	0.34561	0.993189	0.948752	-0.0276178	0.347761	0.347397	35.8259
ROI_76	488643386	3.45553	70	18.4921	330	48.4363	59.1791	65	-906	-21	129	1236	29.8669	111.98	-3.28876	587284877	0.126232	10193.5	0.712086	0.473284	30.3387	64.1026	66.6109	74.0872	60.541	74.4336	46412	45.6466	0.519288	12027.2	0.259139	46834.4	1587.93	25337.9	-663.145	33.0884	12.8736	0.40992	2.35144	2.7974	7.27741	0.44561	0.373238	0.995306	0.958065	-0.0449051	0.472089	0.369157	39.7852
ROI_77	136153642	3.38842	65	11.4276	220	-7.91584	57.224	11	-639	-100	66	859	28.9731	89.5776	-2.47202	1.77759e+08	0.134961	7961.48	0.768867	0.71557	27.8639	38.9394	48.5191	42.291	41.5449	48.5245	21979.6	29.9392	0.683895	5548.48	0.252438	22153.1	712.552	7287.63	-292.054	23.3341	12.9297	0.273646	2.40093	2.84912	7.11119	0.444299	0.372725	0.990301	0.93989	-0.0347754	0.396377	0.367014	26.6446
ROI_78	28437568	3.45665	72	17.3639	225	32.8017	55.7762	46	-825	-48	112	1050	31.1369	93.9325	-2.85027	4.67077e+07	0.122107	7747.37	0.814296	0.692112	16.7528	24.2053	25.118	28.2131	26.9804	28.7294	5240.22	19.7103	0.710091	2054.64	0.392091	5293.67	1246.85	6890.06	-212.981	18.5976	11.877	0.197981	2.45933	2.85871	5.81316	0.422082	0.343087	0.993875	0.948277	-0.0360051	0.446854	0.343625	35.2867
ROI_79	122884175	4.62652	216	3.61088	303	-75.3456	135.203	-30	-765	-332	100	1068	92.6026	185.973	-0.965284	1.63047e+08	0.0503977	28909.1	0.438843	0.357735	13.5615	37.9093	21.8272	38.4532	37.3324	46.9069	4657.26	16.6362	0.581036	2321.14	0.498392	4714.26	902.556	37138	-976.246	93.3598	49.4597	0.283049	5.11745	3.83302	22.6419	0.292201	0.202488	0.977054	0.903407	-0.0701083	0.650474	0.209244	29.8552
ROI_80	180909975	2.35491	35	57.0547	197	61.459	24.3762	64	-702	29	99	899	14.7088	74.1166	-5.01634	2.87199e+08	0.250767	1716.07	0.617773	0.552429	34.4192	62.3053	53.1767	61.1487	68.8548	72.8706	52080.6	38.4906	0.660496	10210.9	0.19606	52281.9	1026.26	1413.37	-48.6831	6.01172	1.99586	0.484856	0.819102	1.60347	1.31155	0.677039	0.659117	0.998621	0.979119	-0.134456	0.647488	0.486276	32.0196
ROI_81	25820375109	3.25	76	7.90424	1179	1043.35	67.3312	1079	230	908	1114	949	37.7284	1047.49	-2.06742	40589593424	0.161634	8664.36	0.966192	0.786417	33.2295	42.2543	53.7866	61.3567	53.8402	65.4237	36899.1	40.8257	0.666169	8045.95	0.218052	36992.3	1149.96	8696.81	-379.985	31.6723	7.94167	0.584716	1.62407	2.40672	5.20913	0.587469	0.549881	0.995025	0.96274	-0.149575	0.734647	0.410311	33.8231
ROI_82	4311685557	3.53591	92	3.48174	474	63.1044	55.1269	64	-585	-25	151	1059	38.1655	94.2185	-0.053901	5844262677	0.102158	4894.97	0.726468	0.553322	74.7044	135.011	147.943	157.841	124.21	158.013	658137	98.0811	0.5644	64829.8	0.0985051	658350	731.227	854.786	-2.40829	15.9143	15.6612	0.00803356	3.10394	3.13001	5.99892	0.360167	0.269457	0.991756	0.935192	-0.00293001	0.113689	0.276982	27.04
ROI_83	571299670	3.35068	68	20.0398	439	46.4405	53.3578	59	-836	-17	122	1275	28.7227	101.435	-3.32884	6.44735e+08	0.132286	8132.33	0.72937	0.609355	36.5041	59.9061	55.7985	72.2357	65.8986	72.8579	62541.2	43.6937	0.648063	11757.4	0.187994	62662.2	1347.24	13235.6	-390.596	24.8807	12.2275	0.324404	2.29053	2.76238	6.95605	0.447549	0.375024	0.995724	0.959763	-0.0286671	0.38335	0.372683	36.6616
ROI_84	34066437	4.66522	238.25	3.67599	137	-153.775	155.33	-93	-904	-455.5	44	1041	104.174	249.785	-1.14242	5.17217e+07	0.0495579	38746.1	0.259792	0.204069	6.34998	31.1169	30.6409	28.0358	10.2501	30.9957	857.817	8.08391	0.600783	726.713	0.847165	828.97	1031.05	86571.6	-2017.03	150.36	77.0097	0.321945	6.23283	4.05797	37.3179	0.276601	0.191029	0.96448	0.885319	-0.222349	0.932125	0.193735	31.8229
ROI_85	59067309	3.15832	68	3.64186	323	73.7164	42.1631	75	-217	6.5	141	540	28.9827	91.365	-0.113732	8.74459e+07	0.133945	2913.45	0.889521	0.737591	21.0339	28.517	34.4666	33.3733	29.4942	36.8899	10427.1	25.3665	0.750307	3076.24	0.295024	10475.6	156.363	305.018	-2.65109	9.49721	8.86377	0.03475	2.32092	2.7516	3.45594	0.419825	0.338425	0.982695	0.909559	-0.00905269	0.224154	0.341816	12.4982
ROI_86	48118997	3.12156	50	11.9675	216	42.4508	51.0897	63	-514	-48	103	730	24.1654	91.006	-2.57553	5.62151e+07	0.175497	6480.03	0.852778	0.707939	18.4092	26.0039	32.9569	33.8798	26.9305	34.0792	6662.98	22.1755	0.663505	2580.79	0.387333	6787.54	562.194	4971.26	-211.404	19.9208	7.92313	0.415399	1.61366	2.37685	5.21627	0.573969	0.533926	0.991999	0.953161	-0.113877	0.635386	0.430503	23.6471
ROI_87	118447100	3.83544	96	8.41213	290	3.28934	78.6248	31	-726	-137	104	1016	43.3942	114.612	-2.03033	1.70932e+08	0.0967385	13125.2	0.925641	0.434457	16.154	37.1819	40.7531	39.662	41.1257	46.3279	12875.7	34.4171	0.633552	4193.23	0.32567	13012.5	980.964	16395.4	-558.152	42.9175	19.4477	0.364761	3.01369	3.14483	10.2726	0.396027	0.31564	0.989766	0.937188	-0.0471037	0.510215	0.318676	31.2261
ROI_88	76950681	3.16287	60	16.6318	222	45.7303	45.5724	57	-567	-14	110	789	25.4688	85.5667	-2.84306	133177698	0.148955	5230.41	0.555477	0.432314	21.8541	50.5514	40.7145	50.6563	48.4153	53.6712	18110	28.0802	0.629566	5297.31	0.292507	18189.5	655.521	4455.22	-167.421	15.4314	8.57942	0.27107	2.02399	2.61546	4.45982	0.466945	0.398381	0.992215	0.943647	-0.0306401	0.384637	0.393387	25.5696
ROI_89	120739988	2.32996	38	6.73244	218	49.6407	23.2476	49	-256	15	87	474	15.8272	58.3142	-0.37935	1.73346e+08	0.240816	936.355	0.909065	0.680048	33.4935	49.2516	52.5635	56.5868	56.3285	60.0505	50877.7	44.7729	0.712266	9322.39	0.183231	50975.9	182.176	78.9846	0.36531	4.27764	1.28389	0.533488	0.792845	1.55821	0.644655	0.667748	0.648398	0.996853	0.963251	-0.128925	0.639225	0.500485	13.4695
ROI_90	673706956	3.00766	59	18.2697	316	45.3904	38.0013	47	-756	-11	105	1072	24.9645	70.4844	-1.92331	1017741605	0.154413	2907.76	0.897019	0.787804	60.7008	77.0506	101.783	85.3515	83.4695	118.698	204735	69.1159	0.634299	26484.1	0.129358	204857	1116.35	1131.08	-31.5798	9.58878	6.28983	0.20524	1.84429	2.48752	2.87952	0.476192	0.408261	0.99683	0.96099	-0.0155778	0.281133	0.401875	33.3995
ROI_91	634215229	3.23889	70	11.5171	499	44.7254	44.4668	47	-674	-23	114	1173	29.2803	75.5288	-1.25179	7.83866e+08	0.130742	3704.25	0.657304	0.560056	46.8811	83.7078	80.9315	88.5768	79.1789	93.9424	136995	55.0215	0.646115	19890.5	0.145191	137409	862.852	1287.92	-35.9021	11.5514	9.58806	0.0924586	2.35888	2.79069	4.01157	0.419714	0.338887	0.995747	0.953693	-0.00638381	0.184074	0.342648	29.366
ROI_92	25242910	2.59177	45	11.762	210	58.6276	28.2627	60	-304	15	102	514	18.9865	70.0586	-1.33949	4.32784e+07	0.201558	1471.01	0.819082	0.638832	18.9259	29.6257	32.1623	34.6761	30.5397	35.3033	8765.62	24.2659	0.739115	2781.6	0.31733	8817.56	252.906	187.657	-8.40016	5.13845	3.52755	0.185255	1.41004	2.14594	1.53082	0.531442	0.477961	0.992964	0.942226	-0.0204781	0.296381	0.458125	15.8904
ROI_93	86862960	3.35293	68	25.3955	349	50.5007	50.2653	59	-975	-16	123	1324	28.7322	95.7728	-3.28011	1.15253e+08	0.130534	6622.11	0.920895	0.686609	21.4294	31.2104	37.9798	37.5505	38.3424	38.9928	12530.6	28.7415	0.671413	3885.74	0.310102	12565.2	1744.83	8804.44	-227.811	18.3831	11.6327	0.213584	2.35861	2.80559	6.05324	0.432711	0.35613	0.996053	0.959059	-0.0277675	0.391133	0.356971	41.751
ROI_94	50335100	3.04079	65	3.29392	257	85.7654	38.8909	86	-148	23	147	405	26.8846	98.9491	0.00964888	7.79616e+07	0.143796	2435.21	0.610573	0.583211	19.1462	32.829	39.4348	24.9731	39.3633	40.2126	7910.5	20.0445	0.71155	2698.24	0.341096	7962.65	97.8791	215.362	0.102631	8.27302	7.51805	0.0477841	2.13993	2.64366	2.92655	0.435939	0.358062	0.975919	0.894851	-0.00940238	0.230601	0.363032	9.88383
ROI_95	184857865	3.37042	72	15.8119	230	18.0611	51.2862	28	-799	-52	93	1029	30.5433	79.9779	-2.53981	1.38928e+08	0.125547	6070.26	0.925742	0.755043	27.5603	36.5016	42.6481	42.8118	45.3164	47.0558	21685.2	33.791	0.642661	5851.64	0.269845	21719.4	1122.9	4660.69	-159.418	16.7833	12.1727	0.150646	2.52319	2.89186	5.77249	0.414269	0.333541	0.993418	0.945801	-0.015652	0.269896	0.336246	33.4924
ROI_96	132500849	3.50759	73	10.5863	259	12.7443	59.9515	31	-760	-84	93	1019	32.1503	91.6658	-2.24345	1.80552e+08	0.12177	8240.2	0.725386	0.557696	24.5897	44.0916	38.5851	47.9307	49.0832	50.5648	21476.9	31.9835	0.635845	5876.43	0.273617	21487.6	1054.7	6652.11	-262.178	24.0542	14.0653	0.249683	2.59679	2.95005	7.26591	0.421424	0.344716	0.992458	0.944833	-0.0312888	0.388079	0.345607	32.4375
ROI_97	325654187	3.16654	48.25	13.1733	447	-22.2129	78.5725	19	-839	-157	53	1286	27.5735	131.979	-3.06599	5.19521e+08	0.187265	16925	0.654029	0.525211	27.0648	51.5314	42.1166	53.8625	58.794	60.2882	29736.3	33.703	0.669753	6930.44	0.233063	29826	1186.54	54035.8	-1405.85	54.8703	18.4007	0.461808	2.12478	2.57249	13.6901	0.55513	0.515807	0.993816	0.964464	-0.0989161	0.611674	0.432487	34.313
ROI_98	524370276	3.17346	57	9.26292	96	-38.7774	97.0578	19	-833	-241	45	929	41.7465	148.371	-2.50875	6.26678e+08	0.206227	20510.2	0.810407	0.6231	27.724	44.4936	50.8015	54.4004	45.1325	55.6814	28460.3	36.0579	0.679095	6638.15	0.233242	28467.4	1147.39	85669.3	-2232.12	85.5217	14.9047	0.689463	1.9122	2.4673	11.0326	0.607883	0.577517	0.990798	0.957562	-0.174491	0.763714	0.39456	33.6108
ROI_99	116443697	4.67076	326	2.89908	147	-138.582	191.969	-48	-840	-514.8	76	987	142.293	268.683	-0.996619	1.68906e+08	0.0561568	52985.7	0.793951	0.522249	10.9839	21.0319	22.6654	21.1423	22.5062	24.0189	2386.02	16.6983	0.703498	1227.45	0.514435	2339.72	978.489	150198	-3324.2	202.19	73.3747	0.455784	5.86856	3.95798	36.1056	0.329494	0.258509	0.961158	0.886212	-0.157409	0.849596	0.243992	30.7574
ROI_100	274870803	3.24691	68	17.266	327	71.5675	45.8696	78	-637	6	141	964	28.6575	98.7209	-2.38232	3.64709e+08	0.134197	4623.9	0.899405	0.792775	33.7099	42.5214	50.3609	50.8068	46.8125	51.3098	37468.7	38.244	0.68666	7885.97	0.210468	37422.2	874.09	2861.44	-96.293	13.7592	9.4303	0.179198	2.23523	2.72742	4.41719	0.436179	0.359237	0.994367	0.949185	-0.015627	0.275772	0.360715	29.5467
ROI_101	360845530	3.04378	62	9.50065	272	57.0205	38.8135	59	-558	-3	118	830	25.9675	77.4667	-1.10145	6.01276e+08	0.148633	2749.75	0.836385	0.604162	40.838	67.5944	69.2694	81.9864	70.2157	84.0735	100073	56.5349	0.674	15465.7	0.154544	100194	669.055	565.806	-19.4998	8.90818	6.86951	0.128601	2.00185	2.57655	2.85004	0.453492	0.379595	0.994208	0.946359	-0.00870927	0.205347	0.379164	25.8562
ROI_102	839147579	3.57861	153	5.8141	85	-72.8174	129.903	16	-801	-335	43	886	77.7553	186.422	-1.85042	1072015076	0.171433	29450.7	0.853822	0.72933	31.0807	42.6155	47.6689	52.4226	52.496	53.4411	30797.3	36.386	0.665077	7144.2	0.231975	30846.6	1015.51	131273	-3274.39	135.38	16.9695	0.768666	2.27271	2.76834	11.5427	0.569669	0.528721	0.988767	0.948221	-0.193296	0.826034	0.338957	31.398
ROI_103	86682737	3.62193	80	10.8959	312	36.765	65.7744	58	-792	-68	124	1104	35.4531	106.026	-2.30017	1.27678e+08	0.111842	9889.77	0.970779	0.470275	16.8809	35.8959	44.5897	43.8276	44.579	45.1881	11292.6	34.8469	0.602937	4037.15	0.357504	11357.8	1193.17	8577.02	-310.686	27.8203	17.6082	0.214989	2.81539	3.04511	9.57252	0.410486	0.33257	0.99189	0.944562	-0.035253	0.42344	0.336122	34.5051
ROI_104	63383173	4.60118	304	2.50385	73	-190.634	165.029	-129	-752	-486	8	825	127.605	271.955	-0.756212	1.06121e+08	0.0520213	37618.2	0.802099	0.640939	10.2247	15.9528	17.9287	17.4939	17.5137	19.2613	1408.07	12.7957	0.776297	782.599	0.555795	1434.86	676.937	59444	-1484.31	139.011	61.1186	0.378094	5.63809	3.88185	26.8657	0.306654	0.228537	0.955201	0.872112	-0.169443	0.86725	0.229941	25.6367
ROI_105	190006750	3.36758	65	14.7224	279	38.2109	58.6988	59	-681	-37	113	960	27.8111	105.172	-2.99413	2.8848e+08	0.138213	9600.98	0.874125	0.808612	30.653	37.9082	41.6658	45.1965	45.0444	47.2524	25931.2	33.1365	0.691896	6123.39	0.236139	26080.7	932.012	17976.1	-556.762	29.5735	12.5032	0.381183	2.33014	2.79889	7.02848	0.449195	0.378228	0.992741	0.948136	-0.0397957	0.434205	0.373642	30.4586
ROI_106	83649243	3.59748	72	10.7122	242	6.15156	75.9558	38	-768	-133.9	94	1010	34.6772	119.152	-2.54884	1.26365e+08	0.12364	14159.2	0.755929	0.530199	16.9695	32.0059	34.5667	30.3896	39.7055	39.7055	8968.78	24.1942	0.684414	3050.15	0.340085	8900.8	1051.83	21011.6	-689.803	40.6581	24.2623	0.233992	2.99432	3.09972	15.0639	0.429439	0.359546	0.987251	0.937965	-0.0508901	0.482179	0.352664	32.3683
ROI_107	187123170	2.71222	44	31.5101	179	51.6688	33.4344	60	-677	9	99	856	18.545	76.8803	-4.06286	3.90887e+08	0.203259	3240.91	0.680165	0.394931	29.817	75.4994	72.3618	84.0478	74.1102	90.012	65731.9	51.352	0.576551	13661.4	0.207836	66133.4	951.581	3407.61	-118.861	10.9026	3.24529	0.512826	0.994966	1.82595	2.21139	0.655829	0.632148	0.997643	0.974469	-0.160795	0.702297	0.463143	30.8166
ROI_108	426573257	2.99223	57	27.358	275	55.1191	37.9263	60	-975	-2	112	1250	24.2695	78.1679	-2.72988	7.14203e+08	0.157324	3072.11	0.725488	0.57103	50.7339	88.8464	90.0986	80.9345	105.771	114.174	116244	64.457	0.380749	30252.4	0.260249	116886	1753.12	1862.86	-60.8036	10.0864	6.50318	0.213385	1.82689	2.47926	3.15302	0.481276	0.414874	0.997568	0.966416	-0.017589	0.290588	0.406239	41.8595
ROI_109	502897597	2.80739	51	40.3492	1374	42.0822	32.6017	42	-602	-8	94	1976	21.7257	61.7734	0.794032	6.6369e+08	0.176069	2045.05	0.653153	0.391819	42.1087	107.47	90.7396	95.5091	107.909	136.697	173343	70.1942	0.509528	29506.7	0.170222	173925	743.081	850.547	-0.609932	7.22491	4.68737	0.211866	1.61756	2.31911	2.06441	0.502032	0.440305	0.999273	0.980474	-0.0170385	0.286639	0.427565	27.2479
ROI_110	176749456	2.93228	56	16.9126	315	21.3345	36.27	25	-712	-33	77	1027	23.4491	55.9972	-2.04971	2.28273e+08	0.163893	2680.53	0.903411	0.747366	41.1235	55.0246	65.9092	62.8273	56.6172	70.2487	72798.2	49.7098	0.664277	12692.5	0.174353	72798.2	930.561	1004.66	-38.5663	8.50471	5.5896	0.203437	1.77012	2.43276	2.43896	0.483429	0.4171	0.996886	0.96072	-0.0164854	0.271353	0.408975	30.4931
ROI_111	14749987	2.50349	42	4.44326	304	32.2371	26.3173	31	-128	-9	75	432	18.1411	46.739	0.262731	2.35309e+07	0.21052	1145.3	0.758065	0.568022	19.5675	34.4485	32.8719	37.8405	37.6468	45.2288	10776	26.1142	0.605504	3896.47	0.361589	10771.6	60.0217	55.7048	1.23171	3.90862	3.35627	0.0760726	1.40712	2.13762	1.37157	0.529432	0.474904	0.990977	0.933986	-0.00841946	0.191094	0.454924	7.73839
ROI_112	200445803	3.12787	70	3.86591	308	43.9289	41.5972	43	-600	-22	111	908	29.0932	68.5188	-0.0381438	3.04329e+08	0.134742	2765.09	0.821247	0.782894	41.277	52.7237	53.0511	60.7159	59.6048	62.8393	64729.3	43.2991	0.71478	10907.2	0.168504	64822.1	686.772	335.948	1.76934	10.2894	7.45283	0.159981	2.12601	2.64101	2.92026	0.438123	0.360384	0.994653	0.947402	-0.00950964	0.22576	0.361795	26.1928
ROI_113	406446803	3.44707	76	14.5783	384	72.4798	53.4289	82	-677	-2	151	1061	31.926	108.407	-2.36836	5.02353e+08	0.119447	6498.79	0.624224	0.516948	31.1889	60.3326	64.0625	70.7191	57.9215	70.775	42768.7	37.6611	0.611339	9674.29	0.226201	42745.7	1003.14	7554.01	-235.015	20.5838	12.6211	0.229709	2.57552	2.91694	5.92812	0.410482	0.329253	0.993755	0.947051	-0.0227893	0.330465	0.332208	31.6409
ROI_114	137904077	3.9235	115	6.59069	277	-3.87536	102.022	48	-716	-212	106	993	57.2798	140.479	-1.87582	1.49361e+08	0.101713	19719.4	0.514529	0.33159	13.7683	41.522	39.8366	35.0648	29.9753	50.984	7522.16	21.3643	0.616646	3010.76	0.400253	7568.55	924.478	31369.3	-996.225	62.8698	28.1322	0.360104	3.287	3.23979	16.9931	0.418581	0.349198	0.985165	0.932585	-0.0703342	0.579218	0.340514	30.2612
ROI_115	107027537	5.22999	482.5	2.11685	136	-331.84	233.886	-339.5	-1017	-703.2	36.1	1153	182.316	433.322	-0.199165	1.8005e+08	0.0310803	77649.6	0.711182	0.451175	7.46779	16.5519	16.3727	16.7184	15.7577	20.0829	936.539	11.7714	0.736085	628.888	0.671502	958.899	875.297	394922	-1527.26	431.841	89.1159	0.657214	7.00743	4.20959	38.3504	0.252127	0.169413	0.96476	0.880925	-0.32689	0.983443	0.174481	28.099
ROI_116	518450934	2.64254	44	39.5517	242	71.0753	29.7485	74	-742	29	117	984	18.7631	84.5738	-3.65605	8.12255e+08	0.20162	2101.03	0.490665	0.342623	36.3426	106.072	109.272	115.464	70.2205	117.848	113118	52.0457	0.548268	20630.6	0.182382	113559	1119.16	1826.38	-52.6398	7.82198	2.81358	0.453928	1.06474	1.86257	1.65564	0.613241	0.58152	0.998324	0.974919	-0.105225	0.61263	0.491418	33.4351
ROI_117	675130392	3.30918	63	25.0487	348	50.0124	52.3345	63	-1024	-10	122	1372	26.8896	104.741	-3.7645	1152042778	0.139307	8469.53	0.641106	0.338143	30.5097	90.227	94.0389	96.1633	72.6374	99.4636	104700	57.8451	0.581962	18459.5	0.176309	105010	1917.69	23728.6	-582.837	28.0032	14.0655	0.323918	2.38155	2.82057	8.37754	0.446221	0.374302	0.995642	0.960572	-0.0242894	0.363374	0.369988	43.7516
ROI_118	394349073	3.633	67	16.2635	300	-3.93006	93.7829	41	-1024	-147.9	95	1324	33.5377	163.721	-3.3919	7.34726e+08	0.129543	26789.1	0.702113	0.534772	26.6103	49.7601	58.9401	58.4257	48.9641	60.3581	27418.4	34.9372	0.595223	7387.54	0.269437	27410.4	1747.63	317826	-5445.37	131.483	39.5855	0.537675	3.36602	3.18398	28.0917	0.440886	0.376796	0.988374	0.947668	-0.0671131	0.601862	0.363643	41.529
ROI_119	213154216	2.74749	38	17.1725	458	14.8664	41.2364	30	-586	-32	66	1044	16.3942	75.9203	-3.37624	535719259	0.221087	5542.88	0.978776	0.744171	42.5748	57.211	69.9511	70.3622	65.9698	72.4772	93022.7	55.9968	0.658184	15084.5	0.162159	92944.1	646.629	6677.44	-260.889	17.7482	6.97692	0.380847	1.31057	2.06187	5.10115	0.633216	0.605897	0.996481	0.972593	-0.125848	0.575401	0.443934	25.3757
ROI_120	154378636	3.44983	69	11.8444	205	35.2544	64.1892	60	-690	-61	116	895	30.8758	108.276	-2.67812	218227132	0.130264	10480.9	0.448847	0.277175	17.8405	64.3655	34.1625	37.5625	63.4677	71.8752	18505.6	28.8903	0.563101	6008.52	0.324686	18614.1	931.216	15987.3	-538.329	33.0835	14.4832	0.359933	2.38446	2.80486	8.64395	0.456417	0.388626	0.990448	0.943862	-0.0525801	0.472857	0.381397	30.4391
ROI_121	1214567915	3.01051	60	14.6644	478	43.6104	37.9081	46	-881	-14	103	1359	25.1153	67.9593	-1.4605	1994886596	0.152933	2716.6	0.5861	0.556784	69.9887	125.702	129.814	130.482	101.399	141.492	432331	73.6738	0.539106	51288.7	0.118633	431937	1469.99	778.662	-24.2162	8.59148	7.00006	0.101475	1.99922	2.5798	2.99181	0.455245	0.381985	0.997796	0.96635	-0.006274	0.165557	0.381051	38.3353
ROI_122	93318506	2.96149	46	12.4102	114	-19.8695	66.2657	17	-734	-145	43	848	27.7725	104.448	-2.85549	1.27834e+08	0.217403	10514.5	0.821571	0.735929	22.2286	30.2048	34.436	32.7394	31.8645	35.9997	11587.7	24.8154	0.760859	3254.7	0.280876	11717.8	924.141	16237.8	-576.316	32.8452	12.0643	0.441308	1.74475	2.41504	8.90648	0.60898	0.577315	0.991304	0.957642	-0.11193	0.613836	0.401566	30.3138
ROI_123	809794760	2.71801	52	4.13416	279	67.6333	30.9556	68	-323	18.3	117	602	21.4719	78.2794	-0.163994	1126942545	0.17996	1553.4	0.814783	0.552707	48.2874	87.3654	101.591	102.968	90.5114	110.286	183613	71.1839	0.542573	28793.5	0.156816	183911	264.002	122.924	-1.32849	5.88481	4.0579	0.183416	1.55668	2.25103	1.6211	0.506329	0.445278	0.993644	0.943477	-0.0137332	0.228506	0.432692	16.2341
ROI_124	84470523	3.28877	62	16.2603	229	40.3487	60.5062	67	-813	-51	111	1042	28.4122	106.575	-3.15881	113283836	0.150798	9730.13	0.493835	0.414066	18.3154	44.233	40.2528	32.5137	49.1596	52.2357	10059.9	21.8438	0.58628	3843.93	0.382103	9973.8	1272.5	14811.2	-477.741	28.398	14.7957	0.283428	2.27009	2.77341	9.57143	0.487846	0.429779	0.992711	0.953563	-0.050373	0.467263	0.402514	35.624
ROI_125	622367933	3.23931	64	13.0574	309	51.698	46.4202	61	-691	-13	119	1000	27.3572	87.0423	-2.26504	5.81482e+08	0.139129	4903.68	0.892755	0.694672	39.8307	57.3374	67.062	62.5644	61.4377	67.4194	76690.1	51.1883	0.634398	13759.9	0.179422	76749.4	951.312	3639.27	-134.743	16.1563	8.15024	0.313498	2.01809	2.60332	4.02603	0.464269	0.394526	0.995338	0.954972	-0.0340551	0.373262	0.389552	30.8108
ROI_126	64382770	3.00402	53	8.88259	349	16.7252	67.9492	55	-525	-116.6	81	874	31.4908	101.212	-2.37712	1.18383e+08	0.214466	9964.14	0.903998	0.732289	21.791	29.7574	34.4956	37.5579	33.8525	38.9453	11605.2	26.9006	0.712553	3478.84	0.299766	11556.5	522.222	10879.4	-443.605	31.6555	15.9649	0.295177	2.06992	2.56498	11.0796	0.587989	0.552359	0.988472	0.95071	-0.117367	0.513992	0.375707	22.7653
ROI_127	151219654	2.53659	29	17.2747	174	42.8143	41.4858	62	-610	-9	88	784	13.8115	86.6361	-3.50539	3.1651e+08	0.273672	5672.75	0.924956	0.56622	28.3316	50.0363	60.8846	58.8598	58.3951	61.1624	42039.4	46.2814	0.655499	8919.7	0.212175	42168.6	760.416	6582.48	-271.027	17.6964	8.29309	0.302132	1.34705	2.05077	6.25892	0.646746	0.622595	0.992945	0.963971	-0.10912	0.456911	0.43388	27.5327
ROI_128	22676619	4.53399	259	2.07119	19	-296.782	144.753	-311	-617	-498.8	-23.8	636	109.692	342.776	0.237227	26948069	0.0471154	29415.7	0.784362	0.453059	4.58149	10.1124	11.0312	9.30979	11.5573	11.5573	216.035	7.93176	0.684251	254.459	1.17786	229.354	233.73	23491.3	193.604	97.1635	93.2374	0.0428724	7.56362	3.91864	29.0131	0.222739	0.136899	0.89817	0.797427	-0.45284	0.989217	0.139086	15.2405
ROI_129	1063051865	3.75725	104	10.4306	137	-56.9125	121.866	15	-1024	-281	58	1161	56.0603	191.934	-2.64121	1654690394	0.129329	33599.6	0.921599	0.677268	40.044	59.1259	65.6929	60.7897	61.3086	67.555	45026.5	54.4903	0.389908	15697.6	0.348631	44917.3	1624.83	196885	-3993.88	127.778	38.8084	0.527379	3.21244	3.09607	27.868	0.520402	0.476074	0.985064	0.944425	-0.132485	0.721541	0.350056	40.0319
ROI_130	137640308	2.84497	53	54.0489	295	59.5655	34.616	61	-823	10	114	1118	22.5578	80.3168	-4.31812	1.70118e+08	0.170951	2902.73	0.733962	0.586499	26.7653	45.6357	41.606	52.1585	52.8514	57.0521	26208.5	33.4949	0.661537	6449.97	0.246103	26371.7	1290.45	2786.82	-69.6101	8.60743	5.61049	0.206128	1.69996	2.36701	2.71731	0.492604	0.428264	0.997342	0.964669	-0.0164053	0.288121	0.418409	35.9125
ROI_131	88680692	3.47394	70	11.5869	198	28.9033	65.1597	54	-721	-81	110	919	31.4356	106.158	-2.57195	1.51325e+08	0.128967	10434.2	0.808033	0.642112	22.0637	34.3612	38.7043	40.3768	36.3234	41.43	13509.9	27.765	0.700534	3915.83	0.289848	13427.7	975.063	13369	-477.04	31.3758	16.1534	0.298191	2.6084	2.94286	9.27711	0.432653	0.359735	0.989323	0.938801	-0.0410431	0.444999	0.359293	31.1647
ROI_132	193524690	1.76718	23	33.2382	587	31.3264	15.1427	30	-343	8	55	930	10.1025	37.9049	1.55653	3.14495e+08	0.358664	455.44	0.7992	0.657579	57.4179	87.3171	98.8177	91.1624	101.221	105.205	218888	69.7838	0.58647	29949.3	0.136825	218888	248.601	59.883	3.20442	2.03052	0.834657	0.411397	0.604707	1.33502	0.457562	0.728483	0.718709	0.999424	0.984638	-0.0956761	0.480311	0.460882	15.7576
ROI_133	324741564	2.73689	40	34.689	285	42.6268	34.439	51	-874	3	90	1159	17.1841	76.0342	-4.33836	4.57861e+08	0.21137	3964.15	0.677097	0.579426	38.644	66.6936	73.1353	75.0709	58.9451	78.0595	79276.8	45.158	0.652022	13687.3	0.172653	79198.2	1402.13	5915.52	-176.743	12.0196	4.7617	0.404283	1.34059	2.14781	2.94228	0.576274	0.535711	0.997925	0.973355	-0.0545872	0.453729	0.465854	37.4208
ROI_134	777156374	3.47708	76	13.6921	295	30.1291	56.1292	43	-723	-47	111	1018	32.4031	91.2327	-2.48264	1004079964	0.118384	7415.65	0.724951	0.600648	45.4704	75.7022	87.3036	80.7771	74.7376	101.53	120533	54.8804	0.600588	19647.7	0.163007	120633	964.24	9217.88	-296.476	24.0186	12.5044	0.293074	2.49935	2.87277	6.18008	0.419792	0.340698	0.992967	0.945286	-0.028423	0.341166	0.343567	31.0056
ROI_135	113390693	3.42876	81	8.59948	118	-32.6392	97.1321	24	-865	-234	58	983	47.7874	142.91	-2.32688	1.32469e+08	0.163044	19358.1	0.564561	0.502415	16.5332	32.9074	24.2264	37.1875	34.4859	43.3226	6436.63	18.5783	0.68098	2457.28	0.381766	6486.13	1241.1	43437.1	-1303.96	63.3595	23.7918	0.441712	2.57185	2.83001	16.7642	0.552535	0.513184	0.986912	0.946877	-0.125768	0.668904	0.370409	35.0879
ROI_136	885015718	3.503	120	5.76077	254	-66.5978	111.457	4	-755	-305	35	1009	63.9989	162.759	-1.85967	1380743898	0.162581	22055.1	0.950666	0.559408	29.7262	53.1387	63.6441	64.6292	62.1346	67.0835	51956.4	50.5172	0.645103	10437.9	0.200898	52122.5	896.63	54135.5	-1675.79	87.4769	22.4096	0.560581	2.51643	2.75982	14.9114	0.553237	0.513263	0.988594	0.949832	-0.163989	0.670707	0.368455	29.6687
ROI_137	49567002	2.83104	55.5	4.80259	330	67.6072	33.5866	67	-240	15	121	570	23.1943	80.217	-0.0123881	7.22681e+07	0.16779	1864.04	0.636125	0.567641	20.2841	35.7339	39.6837	43.5513	28.625	43.6583	11290.2	22.7313	0.68498	3553.09	0.314707	11230.9	173.754	175.577	4.16129	6.84439	4.78922	0.176586	1.67823	2.35496	1.96617	0.491522	0.426638	0.991938	0.937288	-0.0155214	0.277379	0.416385	13.162
ROI_138	328935136	3.73377	90	14.1296	359	65.0008	66.1654	78	-827	-28	161	1186	38.2921	120.221	-2.42488	4.06551e+08	0.099683	10227.9	0.786434	0.694314	29.5951	42.6249	53.8247	50.3115	43.0976	53.8981	28045.9	33.5217	0.716125	6233.64	0.222265	28129.3	1405.02	12893.1	-358.622	29.5667	18.9395	0.210702	3.07998	3.15692	9.37471	0.379275	0.293848	0.992564	0.94374	-0.0238382	0.358568	0.299135	37.4481
ROI_139	404876608	3.54976	123	5.39601	86	-55.5303	93.2907	0	-805	-242	38	891	58.2539	133.469	-1.68669	560496805	0.137383	14730.4	0.524937	0.467996	29.6421	63.3384	59.9336	71.4912	50.6016	71.6807	31001.5	33.2486	0.439063	10869.6	0.350615	31463.8	1036.37	22448.5	-860.53	62.0094	9.04055	0.732295	1.76299	2.50575	5.83239	0.560862	0.51814	0.9938	0.95778	-0.189803	0.825841	0.414022	31.9853
ROI_140	386576324	2.70093	46	38.0479	556	69.46	30.9065	71.5	-799	27	117	1355	19.2214	84.9598	-3.47249	4.38973e+08	0.196027	2393.48	0.822038	0.604729	37.3923	61.8332	73.8914	75.3296	58.4084	77.1271	60941.6	50.8292	0.503313	14879.5	0.24416	60815	1253.21	1763.46	-54.3458	7.97045	3.98341	0.32446	1.36982	2.12791	2.09359	0.547771	0.498996	0.998712	0.97629	-0.0391501	0.403114	0.465067	35.3866
ROI_141	444604067	3.97196	120	6.20036	519	44.4865	74.4341	47	-936	-72	162	1455	50.2653	107.499	-0.617626	6.30435e+08	0.0772517	9576.91	0.887305	0.609269	32.1444	52.759	58.2712	59.8877	60.8894	63.419	54464.2	46.8133	0.698356	9949.8	0.182685	54554.9	1629.07	4996.86	-73.1292	29.5596	26.9794	0.0452767	4.0595	3.49233	10.4693	0.310524	0.216165	0.992463	0.937958	-0.00718609	0.22403	0.223559	40.3538
ROI_142	1366716492	3.16424	62	49.7387	807	62.8546	44.4608	68	-1024	5	129	1831	26.1659	100.65	-4.88142	1689209531	0.145046	6179.66	0.85636	0.809404	57.4241	70.9462	75.8961	85.5355	84.5301	86.7283	166719	60.7554	0.630808	23222.6	0.139292	166747	1950.71	17458.9	-345.619	17.704	10.8579	0.22798	2.19092	2.69579	6.04325	0.448497	0.374923	0.998096	0.972131	-0.0141203	0.263691	0.373582	44.1475
ROI_143	252505093	3.53456	73	20.8638	753	48.8995	64.613	71	-1024	-32	132	1777	31.3915	121.019	-3.4661	3.44075e+08	0.121957	12254.5	0.69096	0.556323	25.1422	45.1935	45.6554	45.432	52.8374	53.9646	23412.5	31.2269	0.59612	6639.2	0.283575	23493.4	1930.37	27678.8	-697.117	34.417	19.0006	0.273279	2.74207	2.99651	11.4325	0.420625	0.344301	0.996516	0.965025	-0.0310162	0.405659	0.345832	43.892
ROI_144	5367241928	3.36202	51	18.7602	884	24.8595	67.6743	52	-1061	-68	103	1945	24.7383	125.819	-3.54503	4619435100	0.157427	15212.5	0.766019	0.395093	46.8553	118.593	142.813	135.534	115.592	143.739	291567	90.8446	0.447902	47474.5	0.162825	291806	2024.93	75514.6	-1710.64	62.0454	10.0121	0.712978	1.50207	2.23238	7.65912	0.615865	0.585271	0.998461	0.982358	-0.224458	0.85421	0.435199	44.8544
ROI_145	84606000	3.53079	72	12.8999	320	43.5658	61.7365	61	-635	-43.3	127	955	30.8384	109.177	-2.64222	1.1046e+08	0.121903	10021.7	0.976723	0.830087	21.2888	25.6465	30.4543	32.1876	33.477	33.477	9215.27	25.0495	0.706541	3008.51	0.32647	9267	826.124	16108.5	-488.415	32.388	12.8224	0.408794	2.29183	2.77433	7.49374	0.458906	0.391153	0.992262	0.948018	-0.0659624	0.567132	0.384782	28.6569
ROI_146	368026688	3.57513	72	12.5749	282	43.1217	69.9002	69	-740	-56	131	1022	32.2541	122.248	-2.77616	3.3729e+08	0.121879	13085.2	0.780264	0.664096	26.3811	39.7249	44.9156	45.9997	39.2435	46.0992	22523.2	30.9959	0.741117	5204.16	0.231058	22569.3	1077.74	28383.8	-814.946	40.8386	18.976	0.328216	2.74354	2.98537	11.2971	0.42563	0.351193	0.99031	0.943108	-0.0411228	0.421652	0.351028	32.7451
ROI_147	154891453	2.69569	46	26.5628	227	70.4674	30.9867	75	-829	26	117	1056	19.2463	84.6224	-2.93234	222377296	0.197325	2195.31	0.861749	0.820587	32.9436	40.1464	46.6995	46.4962	47.3132	48.9353	30889.8	34.5961	0.6983	6817.92	0.220717	31054.1	1404.67	878.359	-36.8314	6.54901	4.56627	0.174015	1.51424	2.25961	2.26942	0.524362	0.469417	0.997699	0.967704	-0.0140662	0.247097	0.446711	37.4723
ROI_148	559307176	3.38195	70	18.6915	862	45.877	52.1188	56	-834	-21	121	1696	29.4719	96.0069	-2.89335	8.11297e+08	0.128415	7112.63	0.778789	0.454524	33.0999	72.8231	66.812	86.9584	73.4773	88.0458	87979.1	56.7138	0.65377	14632.3	0.166315	88018.7	1337.92	8776.62	-267.227	20.8353	13.2643	0.213025	2.50472	2.88846	6.96005	0.423674	0.345878	0.997291	0.966164	-0.0197225	0.310089	0.34714	36.5516
ROI_149	69956760	2.25396	34	17.5673	183	54.2413	22.8753	58	-262	23	88	445	14.237	64.31	-2.66211	9.80725e+07	0.263873	1193.66	0.950336	0.881325	30.2019	34.2688	42.4931	39.6835	39.2278	43.0394	23648.8	32.5669	0.750352	5309.97	0.224534	23713.2	188.613	258.695	-16.6248	4.48978	1.95432	0.378165	0.832519	1.62545	1.21743	0.680323	0.661899	0.994999	0.960624	-0.128912	0.577652	0.470461	13.7105
ROI_150	218414024	3.16339	59	21.5725	245	26.7409	47.7012	40	-882	-31	93	1127	25.0164	85.2475	-3.47382	2.4079e+08	0.151596	6552.07	0.948356	0.615314	27.5049	44.7006	50.1478	52.5361	50.2761	58.1957	33141.9	42.3921	0.640762	7787.03	0.234961	33134	1434.89	8852.15	-287.882	18.9337	10.5889	0.263392	2.12648	2.66688	6.02632	0.464658	0.396319	0.995292	0.957962	-0.0287221	0.347187	0.39024	37.8524
ROI_151	1882180170	4.74705	240	4.07957	267	-560.611	170.385	-640	-1006	-756.2	-200.6	1273	108.215	602.267	1.33018	3002671118	0.0512375	48440.4	0.941869	0.594976	16.8213	28.2722	33.5454	33.5454	30.3134	35.1977	8290.32	26.6287	0.689497	2872.98	0.346546	8278.09	448.369	267217	5299.79	272.545	56.6425	0.658679	5.22525	3.87557	28.2027	0.310296	0.226712	0.981027	0.915815	-0.122737	0.819771	0.23067	19.8573
ROI_152	70367589	3.66589	75.5	8.18018	232	9.7017	79.5107	44	-625	-151	104	857	38.2037	119.946	-2.18875	1.06301e+08	0.116735	14293	0.726926	0.546746	16.3948	29.986	33.2445	34.0348	27.04	36.3028	7347.53	21.7976	0.75151	2432.08	0.331006	7388.63	712.697	17773.8	-641.136	41.8525	21.2319	0.308314	2.93352	3.10049	12.5318	0.422761	0.350626	0.984722	0.929358	-0.0500234	0.509942	0.347753	26.5991
ROI_153	699795809	2.90631	48	24.2843	422	22.7247	41.3148	34	-710	-19	79	1132	20.4195	79.4547	-3.9189	1057152322	0.183528	5796.64	0.898745	0.657772	49.6498	75.4818	77.5531	89.959	82.2443	99.3182	167375	67.8389	0.671953	21857.7	0.130592	167455	940.294	9845.61	-314.7	18.0887	7.61649	0.37609	1.66055	2.34224	4.81857	0.527087	0.474793	0.996623	0.966899	-0.0433868	0.408583	0.4466	30.6214
ROI_154	576890140	2.61707	35	25.1005	348	82.5422	29.7548	82	-686	52	132	1034	15.4514	97.6945	-2.78955	7.17771e+08	0.2355	2730.99	0.773284	0.692438	41.2017	59.5023	66.2924	68.0947	61.1291	75.037	75054.5	46.0122	0.650799	13221.7	0.176162	75204.9	1019.23	2205.97	-59.3343	10.328	2.71149	0.565182	0.860605	1.70727	1.91885	0.69784	0.679146	0.998527	0.980839	-0.210003	0.753861	0.423286	31.8955
ROI_155	173161211	2.01928	31	23.1551	163	66.7305	18.7285	66	-348	39	97	511	12.8791	71.4103	-1.7628	2.813e+08	0.29446	646.461	0.614199	0.470787	32.8805	69.8416	81.1612	81.6899	54.5803	83.039	55168.2	42.8967	0.565773	12387.1	0.224533	55163.1	293.611	95.5667	-3.60091	2.83634	1.18023	0.408045	0.700259	1.45166	0.655696	0.703777	0.688529	0.997424	0.969021	-0.121133	0.517936	0.462377	17.123
ROI_156	145392015	3.42088	80	22.4509	358	64.579	51.3811	67	-802	-13	145	1160	33.585	98.5803	-2.4089	1.79699e+08	0.115193	5547.62	0.510764	0.458871	23.8209	51.9119	46.3139	40.6443	53.4421	65.4287	18318.9	26.5147	0.622972	5394.46	0.294476	18491.2	1307.26	7107.94	-163.663	18.0272	13.2689	0.14993	2.71329	2.9602	5.88576	0.391428	0.305559	0.99448	0.948458	-0.0143745	0.294625	0.313159	36.1396
ROI_157	43855744	3.28773	65	14.4586	219	7.65012	50.8511	23	-703	-70	77	922	28.1704	78.3123	-2.59791	5.12346e+07	0.138522	6074.29	0.942371	0.650809	17.8545	27.4343	31.7115	34.4316	32.8694	35.0462	8322.24	25.8533	0.689078	2882.1	0.346313	8354.17	906.919	5976.56	-223.911	19.4854	12.5517	0.211069	2.34769	2.8099	6.96578	0.447436	0.376426	0.991987	0.945272	-0.03463	0.396837	0.372906	30.0862
ROI_158	87924562	4.50685	179	4.48485	317	-42.4268	142.32	23	-847	-348	122.6	1164	87.0844	192.004	-1.40266	1.37751e+08	0.0635536	35065.6	0.907192	0.733666	14.6893	20.0218	22.9065	22.639	23.5945	24.4236	3698.64	18.1636	0.744071	1554.41	0.420264	3736.57	1169.62	60034.7	-1611.81	100.931	68.7135	0.171226	5.57072	3.93204	36.4783	0.308196	0.224546	0.973126	0.904389	-0.0874307	0.705525	0.226976	34.0801
ROI_159	734977810	3.39813	72	28.9574	353	54.8996	52.1314	63	-1024	-13	133	1377	30.414	101.619	-3.6236	1006821114	0.124715	7312.39	0.540839	0.291864	33.9614	116.36	103.504	107.152	85.4321	123.333	96707.7	62.9321	0.381715	26692.2	0.27601	97500.2	1934.95	13305.9	-305.815	21.2544	12.6896	0.245291	2.42271	2.8369	6.79897	0.428234	0.35077	0.996167	0.960191	-0.0180246	0.312111	0.352212	43.9637
ROI_160	645729832	3.2319	70	17.0633	409	71.996	44.3385	74	-906	5	142	1315	29.2853	94.6173	-1.61375	7.98097e+08	0.1314	3769.01	0.778982	0.734453	47.7042	64.952	75.1653	71.154	72.9964	80.0612	89168.1	50.5965	0.573005	16844.8	0.18891	89148.7	1639.17	3423.44	-78.2347	12.7737	9.87303	0.127673	2.36199	2.79364	4.27688	0.4208	0.340375	0.996686	0.959303	-0.00855775	0.215641	0.344028	40.4777
ROI_161	161926571	2.2325	29	32.5922	141	41.0257	24.7661	48	-593	13	75	734	12.5176	60.9951	-4.39596	4.62562e+08	0.290425	2037.29	0.918721	0.615624	42.5194	69.0672	77.4989	86.8731	75.4422	90.7708	124151	63.4534	0.677665	17759.7	0.143049	124331	692.803	1450.93	-68.5629	6.51552	2.96844	0.335994	0.983283	1.79255	1.9696	0.649051	0.625562	0.996938	0.969955	-0.0645544	0.391628	0.482408	26.3042
ROI_162	101677341	2.95186	51	29.4669	387	38.3717	39.3031	46	-668	-9	96	1055	21.7641	78.9536	-3.95698	1.74324e+08	0.173163	4761.28	0.745133	0.676832	29.5648	43.6811	42.921	52.6377	45.6146	52.7418	27894	32.5483	0.723084	6151.34	0.220525	27964.8	853.945	6094.74	-185.555	13.5426	8.01099	0.239135	1.78229	2.44475	4.82109	0.50323	0.443966	0.995985	0.962132	-0.0268285	0.3539	0.426553	29.1986
ROI_163	396895365	3.23412	67	15.6124	348	75.9889	45.059	82	-686	11	144	1034	28.2349	100.566	-2.16503	6.05614e+08	0.135003	4339.21	0.935258	0.62418	34.2969	54.947	62.6529	66.0376	65.6994	69.7838	59914.8	51.3897	0.641915	11535.3	0.192529	59881.6	1005.46	2263.7	-78.2302	13.1391	9.29998	0.167329	2.22514	2.72603	4.32694	0.437969	0.361529	0.994921	0.9516	-0.0142001	0.265798	0.361733	31.6939
ROI_164	39982115	2.45568	41	34.3337	196	61.4573	26.5099	61	-468	26	104	664	17.3104	73.7346	-3.36496	3.95331e+07	0.223756	1659.78	0.843079	0.544081	15.6691	28.7992	30.1346	32.3576	31.3896	33.169	7274.21	24.28	0.707685	2565.48	0.352681	7271.41	483.001	735.913	-23.9647	6.22355	2.61161	0.406306	0.978195	1.74691	1.63414	0.633903	0.607431	0.996746	0.966705	-0.119198	0.633778	0.498197	21.9567
ROI_165	394518264	3.38528	73	20.6199	346	83.693	51.2931	92	-979	13	160	1325	30.6013	115.423	-2.86329	6.44864e+08	0.124455	6317.94	0.615992	0.463827	31.2983	67.4784	86.7079	72.6621	48.3334	88.9817	48316.2	41.5661	0.530681	12088.7	0.250199	48404.2	1944.7	6876.46	-196.679	19.6555	11.3481	0.265499	2.31787	2.78174	5.96484	0.436327	0.360353	0.996287	0.960429	-0.0249121	0.379488	0.360686	44.0752
ROI_166	159190849	3.08099	44	16.0351	237	28.0839	61.3906	55	-722	-62	95	959	20.6124	113.291	-3.35185	2.742e+08	0.190563	12046.2	0.765379	0.591624	25.3237	42.8037	46.6038	46.8	44.5504	54.7954	21363.7	32.7611	0.607071	6133.32	0.287091	21363.7	972.767	43592.7	-1117.62	43.3797	12.2596	0.522379	1.72041	2.32345	9.00738	0.591647	0.558316	0.992854	0.962031	-0.137312	0.660592	0.442071	31.0638
ROI_167	726147515	3.3607	73	18.7604	326	40.831	49.1854	46	-1024	-29	116	1350	30.6342	83.7114	-2.36902	9.68653e+08	0.124552	5340.42	0.921019	0.710987	47.5631	66.8974	75.9839	73.8458	75.6662	84.7038	138022	61.6138	0.715909	18040.9	0.13071	138229	1873.98	5932.65	-154.505	16.7382	11.7679	0.167467	2.48165	2.87038	5.58603	0.416686	0.336434	0.996232	0.958303	-0.0127298	0.252646	0.340069	43.2751
ROI_168	482715818	3.44143	56	8.29061	238	-0.352857	91.649	46	-701	-201	91	939	36.5069	138.403	-2.37565	1051852911	0.153764	19155.3	0.868306	0.660032	34.5793	52.3904	62.1794	57.8249	61.0243	63.8096	54817.6	45.4909	0.634068	11006	0.200774	54911.6	918.046	41747.5	-1262.54	62.1921	28.2196	0.32155	2.7054	2.79029	19.8383	0.528598	0.48565	0.984333	0.943957	-0.108997	0.550387	0.402374	30.1577
ROI_169	246603366	3.30457	58	17.1417	214	17.6832	61.6625	43	-936	-67	92	1150	26.2701	107.574	-3.31995	3.78171e+08	0.150626	11259.5	0.493044	0.408284	26.5225	64.9609	73.575	76.7822	45.5943	78.4107	32583.1	32.0286	0.564235	8743.5	0.268345	32679.3	1577	25214.6	-737.954	35.7479	15.6285	0.379272	2.28546	2.75329	10.3708	0.480341	0.419454	0.99359	0.956969	-0.0445244	0.468899	0.402547	39.648
ROI_170	52521544	2.17511	29	25.4947	252	32.5182	22.0551	36	-396	7	65	648	12.4237	49.7175	-3.47235	1.27674e+08	0.293595	1414.4	0.865172	0.55059	31.5634	57.3265	56.4138	69.8733	66.4198	74.6241	51480.7	49.5973	0.602918	11100	0.215614	51651.7	320.684	496.662	-28.2934	4.73702	2.06443	0.37353	0.796023	1.60849	1.41118	0.697845	0.682757	0.997333	0.9729	-0.111498	0.555331	0.460322	17.889
ROI_171	59229597	3.1267	65	10.4044	309	52.2722	41.1578	54	-521	-11	117	830	27.5864	76.3937	-1.05176	7.32055e+07	0.14026	3103.62	0.59593	0.471656	21.0751	44.6832	47.5845	53.4828	36.7042	55.5548	12380.9	26.6281	0.559992	4621.73	0.373294	12543.8	560.264	806.18	-21.0892	10.0572	7.72071	0.129404	2.13606	2.65008	3.15351	0.437577	0.359866	0.99351	0.943024	-0.0121838	0.261083	0.363313	23.6575
ROI_172	1023390433	3.37095	78	9.41415	365	58.9263	48.8745	62	-747	-16	136	1112	32.525	88.651	-1.10965	1394520037	0.118811	4386.69	0.880238	0.585773	47.6388	81.3264	84.874	89.8384	86.8854	97.335	177279	71.5865	0.624574	24434.6	0.137831	177443	1086.63	1679.87	-47.7671	13.9735	11.2089	0.10927	2.58109	2.90123	4.53619	0.399446	0.314598	0.994587	0.947551	-0.00670764	0.194917	0.319622	32.9536
ROI_173	373164100	3.41131	78	12.8916	373	42.9506	50.6019	47	-786	-31	122	1159	32.4064	83.7156	-1.73095	4.51024e+08	0.118128	5163.55	0.800227	0.748791	40.2218	53.7157	60.3541	58.0748	63.5174	65.7455	64136.9	42.9847	0.71842	10785.6	0.168165	64355.6	1181.4	2996.51	-79.4825	16.5798	10.8774	0.197856	2.41396	2.82991	5.00756	0.421181	0.341463	0.995238	0.952942	-0.0208242	0.318881	0.343688	34.3507
ROI_174	730601294	4.11365	315	3.08512	172	-122.957	202.402	20	-877	-538	62	1049	146.824	270.975	-1.19672	1020800291	0.115535	58308.7	0.890158	0.721429	22.944	31.8036	39.4287	34.4035	36.4727	40.9071	13847.8	28.3102	0.721067	3867.49	0.279285	13902.2	1160.56	206279	-4783.95	219.015	57.4363	0.55891	4.42455	3.42782	35.9822	0.464885	0.418323	0.973469	0.919543	-0.145337	0.758443	0.320787	33.4625
ROI_175	3078699467	4.1577	246	3.60776	608	-98.4329	183.368	18	-842	-498.3	70	1450	122.392	246.281	-1.37019	4440228657	0.102743	50965.4	0.829844	0.700324	40.0658	57.2103	68.4177	70.1604	56.8597	70.2791	73023.8	47.4756	0.64145	13171.4	0.180371	73205.3	1060.69	255604	-5857.55	234.249	24.4131	0.797712	2.83186	2.98277	15.5701	0.49474	0.444456	0.993367	0.957784	-0.194143	0.844888	0.377016	31.748
ROI_176	354220356	3.02431	48	24.1467	224	29.3862	50.1008	48	-926	-19	91	1150	20.6076	99.9606	-4.07911	5.08553e+08	0.180386	9128.56	0.630348	0.542451	33.8298	62.3646	62.2934	55.2388	66.4329	77.9791	50959.6	39.3114	0.615056	10807.4	0.212077	50895.5	1608.7	21103	-574.808	25.6199	12.8715	0.294442	1.93198	2.50763	9.0875	0.518834	0.466693	0.994787	0.963437	-0.0370888	0.385896	0.437031	40.0687
ROI_177	14297330	2.26248	39	2.93054	154	61.0433	22.6718	60	-28	27	98	182	16.1781	67.2323	0.139191	1.9689e+07	0.241666	793.894	0.880237	0.731508	15.5753	21.2921	26.0503	22.2656	23.9808	26.1453	4322.45	18.7421	0.784782	1635.14	0.37829	4355.79	23.8651	34.7577	1.20638	3.45109	1.6996	0.338405	0.975827	1.73504	0.738474	0.615275	0.583228	0.980265	0.908659	-0.0510872	0.422626	0.498578	4.83991
ROI_178	92819089	2.15562	29	20.9909	287	94.8175	21.1113	99	-248	67	126	535	12.3137	100.702	-2.8967	1.15359e+08	0.294817	1150.47	0.656472	0.347335	15.3222	44.1137	50.0605	32.8167	50.7705	50.7705	11315.5	28.9594	0.584923	4167.1	0.368266	11375.7	208.12	232.44	-15.0234	3.67455	1.78118	0.317612	0.842505	1.65043	1.05266	0.669516	0.649909	0.996484	0.964871	-0.075473	0.442715	0.485056	14.4099
ROI_179	300493837	3.85501	100	12.4896	433	30.906	69.6901	43	-1024	-75	132	1457	41.9571	106.236	-1.9028	4.35878e+08	0.0907474	10331	0.834157	0.612024	31.1241	50.8543	64.4794	62.9495	51.3525	65.1775	38308.9	42.4205	0.509487	10786.6	0.281569	38620.6	1851.83	11239.2	-307.002	31.6571	23.3023	0.151474	3.50716	3.32506	10.7811	0.353304	0.265091	0.993567	0.946304	-0.0281663	0.380475	0.270914	43.0087
ROI_180	157323484	2.56201	41	22.3295	294	61.2184	27.9602	65	-522	22	103	816	17.2109	74.5438	-2.65787	2.3984e+08	0.219028	1809.09	0.527464	0.388161	29.6932	76.4972	56.4992	88.1914	91.4607	95.6586	42934.4	40.3495	0.387854	15288.1	0.35608	43161.7	581.38	522.303	-22.7635	6.0359	2.5591	0.394427	1.06847	1.88204	1.40251	0.611007	0.578963	0.997714	0.969715	-0.0741915	0.516182	0.491685	24.0938
ROI_181	9334838	2.91968	50	22.9998	227	45.4648	38.1442	53	-567	-2	101	794	21.591	77.3059	-3.33362	2.47716e+07	0.173791	3909.16	0.868164	0.590275	14.6027	24.7387	25.6296	31.2725	25.1628	32.4792	4065.32	21.4773	0.596887	2063.74	0.507645	4145.04	644.84	2363.67	-98.8586	12.0771	4.85869	0.414365	1.24316	2.03963	3.21952	0.614118	0.579925	0.995885	0.965965	-0.163007	0.711746	0.442437	25.3581
ROI_182	110769172	3.10374	54	10.8784	164	2.44907	68.8343	40	-702	-130.1	71	866	30.6935	104.261	-2.65006	2.0447e+08	0.19163	10864.4	0.860876	0.634047	24.1575	38.1005	40.342	44.9838	46.3401	47.1667	18647.8	32.7998	0.624481	5445.64	0.292027	18809.8	922.979	13151.6	-497.382	31.3062	11.826	0.425166	1.87362	2.52505	8.2217	0.568198	0.52956	0.991718	0.955105	-0.0881083	0.569225	0.419973	30.2998
ROI_183	234090312	1.98015	28	52.3564	174	75.5767	17.984	78	-643	48	103	817	11.7185	79.7893	-3.00354	3.91873e+08	0.314929	654.507	0.818628	0.658372	36.7943	55.8867	71.5536	64.7071	53.3883	75.6144	61341	45.7504	0.616543	12199.9	0.198886	61554	876.552	137.342	-5.58915	2.48481	1.10464	0.373356	0.72181	1.48912	0.572473	0.690624	0.674736	0.998992	0.979082	-0.0730096	0.439236	0.484503	29.6008
ROI_184	79334497	3.92529	163	5.16413	104	-73.2744	135.562	10	-759	-361.6	58	863	81.9565	191.427	-1.70553	1.50498e+08	0.112687	31275	0.935625	0.751297	15.3586	20.4427	22.9834	23.89	24.1562	26.5018	4137.06	19.1267	0.773014	1612.22	0.389702	4107.03	913.005	64443.3	-1839.92	95.9762	42.2127	0.351023	3.82866	3.3432	26.5762	0.443654	0.387603	0.972972	0.916682	-0.117212	0.70762	0.34515	29.9898
ROI_185	175024775	3.45454	62	12.7807	242	35.0089	78.2467	71	-770	-86.1	121	1012	29.3589	137.112	-2.99377	2.44848e+08	0.141946	17574	0.855929	0.66709	22.0601	33.0691	39.3637	40.1031	35.6874	42.9595	13033.3	28.3048	0.674042	3973.44	0.304868	13024.1	1134.87	49115.6	-1283.78	50.9061	22.4868	0.342542	2.6701	2.90652	15.2076	0.460106	0.396244	0.988479	0.944808	-0.0527594	0.490475	0.385543	33.5816
ROI_186	56491670	2.15408	35	3.13799	157	56.49	20.7588	56	-85	24	90	242	14.6937	62.2036	0.12979	6.59965e+07	0.263301	678.172	0.83033	0.721115	26.5172	36.7725	45.0186	38.8023	45.6987	46.4008	16986.3	30.5333	0.591538	5402.17	0.31803	17056.5	45.5231	26.9817	0.663962	2.94892	1.53474	0.314318	0.923496	1.67092	0.671941	0.626549	0.598371	0.987801	0.9268	-0.0447289	0.37734	0.509853	6.7208
ROI_187	119506956	3.51329	74	10.7018	133	-18.6639	85.43	26	-803	-169	70	936	38.1793	132.637	-2.65132	1.87865e+08	0.138774	17244.3	0.824514	0.744409	22.4271	30.1273	36.4865	34.8887	32.3469	37.0067	10536.1	24.8404	0.598313	3884.55	0.368691	10678.6	1137.22	40766.7	-1172.44	54.5018	20.1934	0.434251	2.51839	2.86039	13.6341	0.487411	0.431441	0.988438	0.945379	-0.0850655	0.60519	0.397346	33.5946
ROI_188	60931048	2.04954	30	21.3663	351	44.2612	18.9064	45	-360	17	74	711	12.5178	51.7738	-1.7769	142951856	0.298817	721.47	0.859572	0.719709	37.6307	52.2861	59.9983	64.0351	63.1539	66.4043	53399	44.9437	0.613161	11184	0.209443	53329.8	300.092	76.3632	-2.8231	2.62413	1.4755	0.274167	0.828882	1.60448	0.774743	0.660776	0.639776	0.99839	0.97387	-0.0514492	0.358436	0.498552	17.3149
ROI_189	15358070	4.66662	375.5	2.2061	137	-190.659	202.318	-89	-723	-591.4	45.2	860	157.583	303.256	-0.748057	2.33175e+07	0.0485855	55613.8	0.60989	0.478398	5.22505	10.922	12.8828	12.7168	8.02335	13.2546	240.581	6.66121	0.764569	244.667	1.01698	253.549	588.105	117463	-2509.79	197.93	115.525	0.261158	7.60957	4.0198	51.2563	0.261685	0.180469	0.928597	0.844088	-0.427424	0.988354	0.180601	23.8198
ROI_190	735261969	3.29188	77	4.15563	502	63.584	46.3113	63	-577	-10	138	1079	31.9546	86.8336	-0.0403413	1133167296	0.121501	3497.14	0.857204	0.739934	52.5347	70.9992	87.4654	90.0594	80.4584	90.5169	150136	60.8608	0.622185	21956.1	0.146241	150286	731.054	623.451	-0.986829	12.0974	10.6261	0.0647607	2.54152	2.86972	4.14639	0.400541	0.315662	0.994847	0.948211	-0.00469702	0.154825	0.321953	27.0312
ROI_191	292961416	4.63861	313	3.38473	943	-122.997	187.494	-20	-782	-494	73	1725	137.458	257.363	-0.737328	3.76307e+08	0.0596019	51107.7	0.886487	0.836409	18.6526	22.3008	26.1224	25.4953	26.3563	28.7087	5646.26	19.7694	0.750988	2041.86	0.36163	5681.32	888.032	139795	-2817.3	187.392	53.3329	0.515471	4.90028	3.65693	26.4674	0.348803	0.274023	0.989623	0.93904	-0.13585	0.768881	0.271454	29.222
ROI_192	98092424	4.55701	344	2.43434	94	-172.039	186.622	-79	-823	-514	35.6	917	147.041	276.291	-0.802833	1.40106e+08	0.0605653	46739.1	0.715774	0.609545	11.4382	18.7651	17.9319	22.0303	21.3789	22.8742	1806.99	13.4316	0.703085	1020.42	0.564709	1835.38	834.025	83607.5	-1923.37	161.201	89.815	0.266304	6.52469	3.9905	41.5102	0.321003	0.252497	0.946679	0.868846	-0.156861	0.822516	0.240133	28.563
ROI_193	190124583	3.431	69	14.5374	298	8.05373	62.1454	31	-834	-75	87	1132	30.2913	102.253	-2.96871	3.07775e+08	0.13036	10390.7	0.750083	0.547743	26.9895	49.2741	48.8177	57.3865	52.0005	60.2816	29236	36.9596	0.605156	7583.95	0.259404	29436.3	1249.97	18963.6	-574.58	32.9965	13.1964	0.398761	2.18316	2.69959	8.35113	0.482719	0.421744	0.994213	0.957608	-0.0642942	0.552586	0.405645	35.2846
ROI_194	310738333	2.96268	58	12.3298	520	49.2082	36.6653	51	-638	-6	106	1158	24.0992	70.4553	-1.2598	4.74149e+08	0.158755	2542.51	0.880426	0.782062	45.4331	58.0939	62.9864	65.588	64.053	70.5941	95488.4	51.1474	0.702467	14382.2	0.150617	95518.5	815.905	742.383	-22.337	9.04128	5.41851	0.248489	1.73722	2.41062	2.38983	0.487618	0.422236	0.997585	0.965276	-0.0207781	0.316206	0.412431	28.5482
ROI_195	151696379	3.71302	82	10.6858	194	-11.04	79.9355	23	-820	-156	84	1014	38.9898	123.184	-2.49267	2.22304e+08	0.111951	15052.3	0.804596	0.778263	25.9087	33.2904	38.9433	42.1227	37.7027	43.643	14501	26.7853	0.643476	4469.06	0.308191	14650.1	1148.15	28029.3	-826.341	45.8056	19.1801	0.391658	2.70846	2.99249	11.7495	0.442312	0.373899	0.989695	0.942872	-0.057583	0.54416	0.365846	33.7856
ROI_196	360625160	3.12346	67	29.9006	328	66.2861	41.2124	67	-1001	2	132	1329	27.9189	86.9089	-1.92142	5.78127e+08	0.138578	3159.3	0.639982	0.426175	33.2745	78.0771	81.5631	74.3474	90.6617	92.0434	76164.8	49.9679	0.469267	18516.9	0.243116	76541.2	1953.85	3212.98	-51.5203	10.6016	8.16766	0.127253	2.19173	2.68469	3.34511	0.43331	0.35482	0.99734	0.962619	-0.00855409	0.205347	0.356933	44.1955
ROI_197	248615476	2.36087	34	40.2306	229	92.6576	23.9114	95	-567	60	129	796	14.3673	100.3	-3.718	3.47367e+08	0.254284	1474.67	0.658395	0.559651	29.9014	53.4286	47.5406	60.3248	62.1833	62.1833	34223.7	35.1771	0.546632	9325.54	0.272488	34529.1	745.998	675.428	-24.447	4.86568	2.06706	0.387177	0.916603	1.71568	1.20967	0.646212	0.621855	0.998183	0.973892	-0.0844621	0.510049	0.493329	27.3001
ROI_198	532607867	1.69097	20	20.5109	358	30.6293	14.0759	28	-554	11	56	912	8.92744	36.411	-0.0183601	5.89535e+08	0.370658	387.605	0.918379	0.822307	78.4025	95.3446	118.725	110.743	103.898	119.678	444612	87.5625	0.684953	41128.6	0.0925045	444677	611.07	35.1984	1.90691	1.91486	0.615132	0.506603	0.503158	1.17816	0.354734	0.762983	0.758417	0.999576	0.987168	-0.159489	0.610563	0.435622	24.7132
ROI_199	34714421	2.54871	31	21.2776	140	27.5115	33.2148	40	-566	-23	68	706	14.2933	63.8728	-3.49867	7.60669e+07	0.255836	3322.85	0.89664	0.643335	23.8343	37.048	45.1649	42.7195	41.0333	49.7172	18548.5	33.2187	0.701816	4828.37	0.26031	18645.1	619.334	3128.62	-133.786	10.9801	3.83245	0.455864	1.05998	1.9137	2.61797	0.666114	0.641722	0.995733	0.967207	-0.136738	0.578194	0.419514	24.8504
ROI_200	792497847	3.1045	62	25.1924	315	76.1968	41.1224	81	-926	17	139	1241	26.1029	97.5972	-2.75179	1091354715	0.1465	3719.26	0.845334	0.686071	48.2588	70.3408	82.1222	78.5203	78.3914	87.2523	113980	59.4614	0.521026	21819.5	0.191432	114575	1741.06	2782.17	-83.5122	11.4091	7.86584	0.179984	2.05811	2.62176	3.60359	0.452972	0.379662	0.997049	0.962354	-0.0146931	0.260063	0.378061	41.7153
ROI_201	29595041	3.39025	70	28.0677	263	44.1473	52.9255	56	-978	-31	120	1241	29.7596	96.8216	-3.56162	3.90575e+07	0.128172	7425.44	0.852904	0.81488	17.9029	21.9699	28.5284	26.2464	24.8522	29.196	4113.88	18.7382	0.641022	1936.92	0.470826	4166.39	1816.44	10076.5	-255.927	19.3219	13.1673	0.184515	2.39028	2.82061	7.43054	0.438523	0.364352	0.995266	0.957359	-0.0408187	0.473383	0.363498	42.6016
ROI_202	1012920395	2.74353	50	7.13148	365	72.5998	31.2619	73	-495	24	122	860	21.2234	83.3181	-0.468634	1394900255	0.180575	1671.17	0.939493	0.82692	59.9443	72.491	84.0992	85.5278	89.3713	90.509	200657	68.1048	0.69602	23814	0.11868	200939	549.946	181.817	-3.2288	5.94785	4.46214	0.142617	1.61337	2.31057	1.85241	0.500603	0.438392	0.996411	0.957205	-0.0085576	0.193241	0.427076	23.443
ROI_203	374448944	3.05073	51	25.3914	241	25.5833	46.4546	39	-850	-18	89	1091	21.5294	92.0793	-4.07791	4.10385e+08	0.171283	7824.09	0.747827	0.728101	36.5581	50.2102	54.5227	48.7313	55.7195	56.6407	48330	37.5486	0.727154	8824.08	0.18258	48402.5	1285.89	16034.8	-434.943	21.7797	11.1583	0.2819	1.83844	2.45232	7.7361	0.521687	0.469306	0.994853	0.962716	-0.0451291	0.44476	0.439569	35.8222
ROI_204	2250277580	3.0903	63	68.6301	2087	45.2231	41.6779	43	-1024	-9	112	3111	26.1851	81.3865	0.168992	2969760932	0.149967	4578.64	0.853162	0.456222	57.3598	125.728	151.634	127.878	134.036	153.817	448757	107.266	0.524939	53998.6	0.120329	448350	1881.34	21396.2	124.674	16.72	6.61731	0.426182	1.59961	2.32033	4.04899	0.524636	0.470572	0.999584	0.987593	-0.0735627	0.589877	0.444446	43.3453
ROI_205	841420948	2.88766	50	32.6618	308	42.2931	38.7202	52	-863	-3	97	1171	20.9621	81.3004	-4.35155	1039964245	0.180866	4821.04	0.764355	0.725575	54.351	74.9074	74.5776	88.0053	83.6985	93.1325	156837	57.2559	0.645797	21778.1	0.138858	157338	1400.26	8123.01	-237.317	14.265	7.35183	0.292204	1.69204	2.38186	4.46951	0.515954	0.460029	0.996995	0.967441	-0.0272055	0.332027	0.437106	37.3969
ROI_206	288433338	3.13271	69	7.60242	314	63.1174	41.5174	64	-706	-3	129	1020	28.694	82.6765	-0.403871	4.71462e+08	0.135605	2851.6	0.776325	0.562155	34.5455	61.4519	61.9194	69.8417	69.6565	71.5115	68858.9	47.7067	0.637586	12742.4	0.185051	68973.6	1027.49	799.34	-15.6523	9.66797	8.96092	0.0379331	2.32419	2.75008	3.5404	0.41867	0.336973	0.995026	0.949195	-0.0054386	0.167425	0.34229	32.0517
ROI_207	613472625	3.72926	83	9.4822	364	18.4239	81.9701	54	-885	-138	114	1249	41.0548	123.752	-2.31057	6.72349e+08	0.11256	14975.2	0.732504	0.660782	36.2079	54.7955	61.2218	57.6742	65.0925	70.3122	43719.4	40.1379	0.437574	13715.6	0.313719	43902.4	1428.72	30255.3	-931.086	55.9772	22.5481	0.421936	2.95912	3.11331	13.5284	0.433503	0.365496	0.991911	0.949027	-0.0587583	0.53367	0.354432	37.6876
ROI_208	435252623	3.11097	67	4.85416	378	77.1265	40.7807	77	-492	13	142	870	28.0808	93.1529	-0.166774	5.6213e+08	0.137854	2728.96	0.702002	0.667788	39.7061	59.4592	62.0434	69.0989	58.4136	70.1709	64750	41.7405	0.641865	12148.8	0.187626	64780.5	557.949	342.599	-2.17377	9.35984	7.99631	0.0786217	2.20119	2.68091	3.12576	0.430415	0.35114	0.993959	0.944323	-0.00683935	0.165371	0.354822	23.6137
ROI_209	760744556	2.36436	30	37.4352	726	33.7653	31.2292	45	-860	11.3	73	1586	12.6716	74.1013	-5.02969	9.75655e+08	0.284276	4350.9	0.695609	0.606055	52.9027	87.2903	74.8219	104.602	89.3903	114.743	178123	60.7199	0.630231	24292	0.136378	177683	1378.12	8655.71	-267.254	13.8166	3.6588	0.541157	0.826101	1.62948	2.95262	0.732524	0.720089	0.99916	0.988047	-0.191874	0.732185	0.397653	37.0887
ROI_210	330714904	3.05831	66	17.3152	355	74.9476	39.6798	75	-806	12	138	1161	27.5954	91.0965	-1.03341	388569079	0.141961	2681.43	0.85701	0.796611	36.8705	46.2842	48.9971	56.3622	54.0148	59.6713	46749.4	39.666	0.711321	8822.72	0.188724	46823.6	1331.05	1365.49	-21.5635	10.3194	6.37429	0.235804	1.93674	2.5223	2.61653	0.458464	0.385339	0.997281	0.962175	-0.0165745	0.301304	0.384674	36.4701
ROI_211	280553640	3.33206	71	7.88261	209	13.2092	98.1641	71	-756	-191.5	102	965	45.8261	141.531	-2.28611	7.39365e+08	0.175923	19856.5	0.804105	0.656686	30.6911	46.7363	49.6817	53.9562	53.2411	54.8641	36777.9	37.5809	0.700951	7629.94	0.20746	36911.1	1087.68	41689.3	-1261.76	62.7943	30.0601	0.300414	2.73874	2.78162	21.3804	0.561502	0.526007	0.984043	0.945093	-0.128655	0.59637	0.37801	32.8541
ROI_212	21496675	4.40395	238.25	3.29514	167	-92.2849	151.039	-10	-657	-403.4	72.8	824	105.371	206.935	-1.13408	3.61634e+07	0.0682926	34305.6	0.705911	0.60952	8.63368	14.1647	13.4693	13.7164	15.7577	16.5956	822.565	9.99904	0.788169	538.656	0.654849	844.504	643.53	52140.7	-1435.21	111.077	71.4515	0.195509	5.63347	3.83262	37.448	0.332416	0.259119	0.950943	0.876228	-0.206738	0.892045	0.260754	25.168
ROI_213	94359666	3.33286	62	16.2587	230	-9.59864	56.4261	10	-747	-88	63	977	27.2403	94.243	-3.09377	1.27222e+08	0.14156	8789.61	0.903243	0.684553	22.9115	33.4694	38.6986	40.5473	40.8091	43.0139	14178	30.231	0.616586	4594.45	0.324055	14324	938.121	9422.27	-319.321	22.1426	12.5325	0.252386	2.22438	2.74109	7.56583	0.467522	0.40163	0.992834	0.950679	-0.0350186	0.414552	0.39153	30.5893
ROI_214	303982072	3.14679	57	21.1237	194	35.212	48.5338	51	-903	-39	101	1097	24.7736	87.2343	-3.32826	385297248	0.156017	6369.94	0.866102	0.80829	39.2387	48.5453	60.9111	52.5772	58.0287	67.0019	50173.8	42.0452	0.55442	11865.8	0.236494	50631.6	1548.89	8311.14	-261.746	19.6516	7.12258	0.428308	1.49814	2.26463	4.77276	0.578117	0.539258	0.996705	0.969633	-0.12186	0.644738	0.450819	39.3159
ROI_215	188292836	2.64246	48	24.6387	215	65.9841	31.0613	67	-580	29	116	795	19.7048	81.8163	-3.0991	1.96665e+08	0.20123	2340.01	0.852641	0.58612	27.1557	46.3314	57.9241	56.2917	45.257	61.8651	29325.7	39.504	0.57892	7943.86	0.270884	29379.7	744.607	1146.23	-41.6029	8.58179	2.14849	0.586713	0.781965	1.62071	1.52085	0.709908	0.694782	0.998116	0.977997	-0.237119	0.820957	0.434087	27.258
ROI_216	442625954	3.42149	84.75	3.37696	451	79.2364	50.8005	79	-252	-2	160	703	35.1428	102.175	-0.0133905	5.47069e+08	0.11079	4161.38	0.86737	0.564411	31.8056	56.3519	58.9079	62.6048	63.5813	65.8979	52366.8	48.8779	0.58973	11478.1	0.219186	52402.3	215.831	588.259	-1.09564	13.4816	13.3327	0.00566994	2.86197	3.02377	5.12753	0.376019	0.287221	0.985853	0.917003	-0.00302332	0.132797	0.294225	14.6899
ROI_217	529725347	3.1153	61	20.1419	297	72.0518	41.9385	77	-755	14	136	1052	25.8649	96.3847	-2.70746	8.36835e+08	0.147821	4098.54	0.707566	0.578742	40.7314	70.3793	76.5451	60.9355	77.5161	81.5803	89946.8	49.7981	0.680204	14272.6	0.158678	90079.1	1193.89	3367	-110.292	13.0609	8.07275	0.229017	2.01607	2.60414	3.9957	0.461938	0.391219	0.995808	0.956903	-0.017569	0.297184	0.387564	34.5346
ROI_218	200306926	3.10597	54	17.3863	210	18.0272	47.047	32	-682	-35	82	892	23.3427	82.3544	-3.21335	2.13103e+08	0.161438	6457.27	0.694424	0.296681	18.5897	62.6589	63.1438	66.1035	49.9416	72.0072	31355.1	43.5118	0.592906	8110.3	0.25866	31420.7	872.633	8922.55	-313.453	20.7154	8.74135	0.38788	1.87956	2.52048	5.15138	0.500388	0.441581	0.994053	0.954444	-0.0477471	0.449133	0.419733	29.4896
ROI_219	625849623	4.44297	229	5.08536	942	-28.6785	160.024	62	-926	-325	137	1868	102.661	209.364	-1.48282	5.37171e+08	0.0732882	43010.7	0.47587	0.32663	18.3146	56.0715	65.2501	34.6624	56.7422	65.4182	12183.5	26.6827	0.484752	5282.18	0.433551	12254.9	1525.35	170690	-3544.07	163.385	47.5382	0.510275	4.41495	3.56218	25.6837	0.396399	0.332064	0.992113	0.948827	-0.134218	0.745765	0.300175	38.6789
ROI_220	63785471	3.00804	55	16.6753	222	43.5369	39.8151	52	-593	-10	101	815	23.1906	75.3921	-2.66153	8.23792e+07	0.163166	3788.51	0.799866	0.587713	21.2471	36.1522	43.3914	36.8409	35.6851	46.4115	14436.2	28.9169	0.68525	4184.11	0.289835	14493.3	700.96	1789.85	-77.8574	11.037	6.93521	0.218809	1.79332	2.47603	3.69304	0.49731	0.436298	0.994	0.950998	-0.0282312	0.346499	0.41817	26.4562
[truncated: 38 more columns]
