# Supplementary material for: Tumor-infiltrating lymphocyte enrichment predicted by CT radiomics analysis is associated with clinical outcomes of non-small cell lung cancer patients receiving immune checkpoint inhibitors
Source: Front Immunol. 2023 Jan 5;13:1038089. doi: 10.3389/fimmu.2022.1038089 (PMC9844154; doi:10.3389/fimmu.2022.1038089)
Supplement: Supplementary file 4 [file Table_3.xlsx]

## Sheet: Supplementary Table 2
Supplementary Table 3. Tumor infiltrating lymphocyte enrichment score (TILes) fold change difference according to radiomic feature values
Feature	Log2 value of TILes fold change (TILes of samples with high feature value / TILes of samples with low feature value)	Fold change p-value	Variant Inflation Factor value
MeanAbsoluteDeviation	0.861437	3.88564e-05	534.695
SumSquares	0.846475	5.28533e-05	Not done - aliasing factor
Variance	0.813911	0.000100185	412.832
RootMeanSquared	0.796469	0.000138639	20.0086
ClusterTendency	0.792808	0.00014829	180.076
SizeZoneNonUniformityNormalized	0.780867	0.000185338	304.181
SmallAreaEmphasis	0.780867	0.000185338	303.828
ClusterProminence	0.752579	0.000317149	35.2791
GrayLevelVariance	0.731949	0.000463165	9.00011
ZonePercentage	0.70506	0.000720812	42.5712
DifferenceVariance	0.672717	0.00124822	86.0345
Entropy	0.628001	0.00256529	235.472
Contrast	0.623143	0.00276567	73.9204
SumEntropy	0.604129	0.0037067	182.104
DifferenceEntropy	0.553385	0.00774016	Not done - not significant
Interquartile_Range	0.531019	0.0106263	Not done - not significant
JointEntropy	0.522171	0.0120961	Not done - not significant
SurfaceVolumeRatio	0.478837	0.0211851	Not done - not significant
ZoneEntropy	0.47214	0.0229407	Not done - not significant
DifferenceAverage	0.432847	0.0370005	Not done - not significant
RobustMeanAbsoulteDevidation	0.425144	0.0403602	Not done - not significant
Imc2	0.394453	0.0573275	Not done - not significant
Autocorrelation	0.377279	0.0689509	Not done - not significant
JointAverage	0.375434	0.0703208	Not done - not significant
SumAverage	0.375434	0.0703208	Not done - not significant
Range	0.260925	0.208174	Not done - not significant
HighGrayLevelZoneEmphasis	0.213738	0.302005	Not done - not significant
KurtosisSlope	0.212675	0.304557	Not done - not significant
SmallAreaHighGrayLevelEmphasis	0.173097	0.403303	Not done - not significant
Flatness	0.166144	0.423365	Not done - not significant
Skewness	0.145801	0.48154	Not done - not significant
Sphericity	0.144409	0.486327	Not done - not significant
MCC	0.103443	0.618067	Not done - not significant
SmallAreaLowGrayLevelEmphasis	0.0993403	0.631375	Not done - not significant
SkewnessSlope	0.0918436	0.657414	Not done - not significant
LowGrayLevelZonePmphasis	-0.044168	0.831099	Not done - not significant
Maximum	-0.0667334	0.747261	Not done - not significant
Lacunarity_b0	-0.0826925	0.690188	Not done - not significant
Kurtosis	-0.159444	0.441517	Not done - not significant
Lacunarity_b1	-0.173397	0.403139	Not done - not significant
Imc1	-0.178918	0.387862	Not done - not significant
Elongation	-0.182628	0.377508	Not done - not significant
Energy	-0.186532	0.367664	Not done - not significant
Percentile_90	-0.186605	0.366853	Not done - not significant
Percentile75_Slope	-0.214707	0.300217	Not done - not significant
Correlation	-0.215133	0.29914	Not done - not significant
TotalEnergy	-0.233528	0.259794	Not done - not significant
MaximumProbability	-0.290024	0.162063	Not done - not significant
Idn	-0.295782	0.153752	Not done - not significant
MEdian	-0.29684	0.152005	Not done - not significant
SizeZoneNonUniformity	-0.297432	0.151338	Not done - not significant
JointEnergy	-0.300697	0.147063	Not done - not significant
MeanSlope	-0.309103	0.136006	Not done - not significant
InverseVariance	-0.331545	0.110305	Not done - not significant
StdSlope	-0.375098	0.0708209	Not done - not significant
Id	-0.38812	0.0614803	Not done - not significant
Mean	-0.419106	0.0430831	Not done - not significant
Idm	-0.424502	0.0409318	Not done - not significant
Lacunarity_b2	-0.429196	0.0389009	Not done - not significant
Idmn	-0.439489	0.0342729	Not done - not significant
Uniformity	-0.446943	0.0315932	Not done - not significant
GrayLevelNonUniformity	-0.453878	0.0288508	Not done - not significant
LeastAxisLength	-0.479982	0.0208477	Not done - not significant
LargeAreaHighGrayLevelEmphasis	-0.485851	0.0194044	Not done - not significant
Minimum	-0.504056	0.0153554	Not done - not significant
FractalDimension	-0.506819	0.014687	Not done - not significant
SurfaceArea	-0.550831	0.00809803	Not done - not significant
MinorAxisLength	-0.55114	0.00802631	Not done - not significant
MeshVolume	-0.557041	0.00738677	Not done - not significant
VolxelVolume	-0.557041	0.00738677	Not done - not significant
LargeAreaEmphasis	-0.562077	0.00690784	Not done - not significant
ZoneVariance	-0.562077	0.00690784	Not done - not significant
GrayLevelNonUniformityNormalized	-0.577716	0.00549045	Not done - not significant
Maximum2DDiameterRow	-0.584017	0.00501619	Not done - not significant
ClusterShade	-0.59165	0.00449455	14.5792
Percentile_10	-0.595782	0.00419292	55.7654
Maximum2DDiameterSlice	-0.640712	0.00210556	13.5236
FractalAbundance	-0.653217	0.00171823	12.4969
Maximum2DDiameterColumn	-0.683365	0.00104915	18.6587
Maximum3DDiameter	-0.685337	0.00101271	81.2196
MajorAxisLength	-0.75412	0.000307659	54.6856
LargeAreaLowGrayLevelEmphasis	-0.754251	0.000304512	1.55408
Lacunarity_b3	Not available	Not available	Not available
Lacunarity_b4	Not available	Not available	Not available
Lacunarity_b5	Not available	Not available	Not available
